# Supplementary material for: Correlations between particulate matter pollutant factors and morbimortality in Romania—a study with focus on respiratory diseases
Source: Front Public Health. 2026 Jun 4;14:1819542. doi: 10.3389/fpubh.2026.1819542 (PMC13275393; doi:10.3389/fpubh.2026.1819542)
Supplement: Supplementary file 1 [file Table_1.xlsx]

## Sheet: Sheet1
Year	County	pm10	pm2_5	Life	Total_population	RIwMCC	RIwNMCC	ILDwMCC	ILDwNMCC	COPDwMCC	COPDwoMCC	LCwMCC	LCwNMCC	Asthma>49orCC	Asthma>49wCC	Asthma<49woCC	RI	ILD	COPD	LC	Asthma	total	TB	Cancers	DM	CV	IHD	RD	Congenital	mortality<27days	mortality<1year	mortality<5year
2010	BUCURESTI	34.065	24.41	76.89	2161906	149.59	188.121	24.0528	54.2577	162.079	110.458	35.5705	78.6343	33.5352	57.1255	38.1145	337.711	78.3105	272.537	114.205	128.775	983.947	4.53304	233.451	6.89207	543.132	209.167	41.6299	1.43392	3	5.4	6.2
2011	BUCURESTI	37.69	14.44	77.03	2161874	140.48	218.19	17.3923	54.9523	178.179	79.6531	14.2006	88.5806	28.8638	46.765	27.6149	358.67	72.3446	257.832	102.781	103.244	977.208	4.34808	248.303	5.78202	535.276	174.247	38.4851	1.75773	3.4	5.1	6.2
2012	BUCURESTI	36.1433		77.25	2158758	154.811	208.222	35.2981	66.6124	217.718	71.8469	18.4365	74.8579	27.6085	36.0856	15.7961	363.033	101.91	289.565	93.2944	79.4902	1008.08	4.26171	235.552	5.0492	573.2	184.458	44.748	1.06543	2.5	4.1	4.9
2013	BUCURESTI	30.7625	12.93	77.54	2148098	137.424	184.675	34.4025	66.1515	237.466	66.6636	23.7419	79.0001	25.5575	32.9128	17.3642	322.099	100.554	304.13	102.742	75.8345	978.261	3.67767	240.352	4.05009	533.775	189.377	45.808	1.72245	3.4	5.7	6.2
2014	BUCURESTI	30.82		77.83	2134030	164.009	210.4	29.0062	65.6973	187.767	56.3254	31.4429	79.146	22.0709	29.0999	12.7458	374.409	94.7034	244.092	110.589	63.9166	1004.67	4.73283	248.263	5.10771	556.131	204.027	43.8138	1.03091	3.2	4.7	5.2
2015	BUCURESTI	30.114		77.77	2111634	154.288	196.814	28.7455	76.1496	175.788	44.7521	28.8402	74.4921	18.0903	24.957	7.90857	351.103	104.895	220.54	103.332	50.9558	1057.95	4.54624	254.116	4.87774	603.277	225.418	46.2201	0.757707	2.9	4.9	5.4
2016	BUCURESTI	31.2975	14.78	77.72	2107500	160.19	191.554	24.5314	53.5706	162.562	38.0546	22.4911	66.6667	17.1293	26.3345	7.02254	351.744	78.102	200.617	89.1578	50.4864	1055.8	3.13167	256.228	4.60261	591.364	206.121	48.7782	0.996441	2.5	4.1	5
2017	BUCURESTI	29.67	20.94	77.84	2103278	214.142	175.108	24.438	47.9727	162.603	30.9517	26.5776	59.5261	14.2159	21.2525	4.80203	389.25	72.4108	193.555	86.1037	40.2705	1058.44	3.13796	254.698	4.23149	591.838	195.647	49.827	1.14108	2.2	4.3	4.8
2018	BUCURESTI	30.93	20.2175	78.15	2114236	210.052	195.295	28.6628	49.1903	162.659	30.1764	38.5009	58.9811	15.0409	24.5006	7.00016	405.347	77.8532	192.836	97.482	46.5416	1076.04	3.0271	244.533	4.96633	614.69	207.687	56.7108	0.89867	1.6	3.1	3.6
2019	BUCURESTI	29.2429	16.4767	78.31	2135330	166.157	202.545	24.399	40.0875	175.149	28.7075	40.509	51.2333	16.2972	21.4487	5.15143	368.702	64.4865	203.856	91.7423	42.8974	1041.29	2.76304	225.352	4.21481	580.379	215.564	65.9383	0.79613	1.2	2.3	3
2020	BUCURESTI	14.05	14.05	78.44	2156160	131.437	270.945	13.2643	16.65	60.8953	9.73954	25.7866	30.7955	6.72492	10.0642	3.84944	402.382	29.9143	70.6348	56.5821	20.6385	1207.93	2.22618	232.172	5.65821	631.586	244.045	169.375	0.649302	1.2	2.3	2.7
2021	BUCURESTI	20.445	15.05	72.07	2163447	109.224	175.923	10.169	8.13517	20.1992	4.48359	11.2783	19.0437	1.98757	5.87026	3.14313	285.147	18.3041	24.6828	30.322	11.001	1387.69	2.35735	215.397	5.50048	724.769	235.042	301.278	0.878228	1.2	2.2	3
2022	BUCURESTI	19.46	13.8	73.35	2165866	116.027	143.499	14.2206	12.5123	64.6393	11.9583	25.2093	33.0122	8.07991	12.9279	4.80177	259.527	26.733	76.5975	58.2215	25.8095	1094.71	2.8626	209.939	4.43241	604.331	180.944	130.802	0.923418	1.6	2.4	3.1
2023	BUCURESTI	18.84	13.19	75.31	2162380	128.1	93.0456	11.0526	8.78661	53.2746	8.18543	22.7065	18.6369	4.39331	9.98899	2.58974	221.145	19.8393	61.4601	41.3433	16.972	1000.47	1.98855	218.694	3.37591	528.492	170.229	94.063	0.647435	1.7	2.6	3.2
2024	BUCURESTI	24.905	15.36	73.38	2143578	292.688	209.183	26.0312	15.8147	111.403	18.1006	38.6737	47.3041	10.4498	18.1939	5.31821	501.871	41.8459	129.503	85.9777	33.9619	999.497	2.14594	217.487	3.31222	524.917	168.83	94.235	0.653114	2	3.3	3.7
2025	BUCURESTI	17.05	15.1715	73.7	232052	268.905	323.634	26.7181	51.7125	234.861	55.591	47.8341	78.4307	28.011	142.64	84.0329	592.54	78.4307	290.452	126.265	254.684	1088.55	3.4475	204.695	8.61876	671.401	331.391	47.8341	6.03313	4.1	11.8	15.4
2010	DAMBOVITA	21.67		73.71	537994	188.106	300.561	22.3051	24.1638	355.394	153.347	97.5847	57.9932	51.3017	58.1791	31.7847	488.667	46.4689	508.742	155.578	141.266	1192.58	7.24915	216.545	20.0746	748.521	180.857	52.9746	3.15989	5.2	8.2	11.3
2010	DOLJ			73.27	722251	267.774	469.781	230.114	313.464	448.459	159.64	99.273	80.9968	42.7829	62.0283	16.7532	737.555	543.578	608.099	180.27	121.564	1385.67	8.58427	203.115	5.39978	939.701	237.452	67.1512	1.52302	1.9	5.3	7.3
2010	GALATI			73.63	642573	137.728	233.592	174.455	222.076	192.04	123.877	65.6735	75.4778	69.4085	125.433	68.9416	371.32	396.531	315.917	141.151	263.783	1075.52	9.95996	199.199	15.2512	597.286	144.264	53.846	2.95686	5.3	9.9	12.1
2010	GIURGIU	22.39		71.95	284198	132.654	263.549	91.8374	190.008	205.139	245.603	30.9643	92.5411	43.2797	109.431	173.822	396.203	281.846	450.742	123.505	326.533	1596.77	18.649	263.549	8.79668	1052.79	231.529	61.2249	1.75934	6.7	12.3	15
2010	GORJ	39.305		73.04	378708	233.689	635.318	99.813	252.437	368.358	223.919	60.4688	89.7789	76.048	87.4024	44.3614	869.007	352.25	592.277	150.248	207.812	1133.33	2.64056	184.047	19.2761	700.54	221.543	62.3171	2.11245	5.4	9.3	10.9
2010	HARGHITA	22.84		74.04	337294	254.081	443.53	40.3209	49.5117	152.686	51.587	33.2055	48.6223	38.542	187.967	54.5518	697.611	89.8326	204.273	81.8277	281.06	1083.33	2.07534	171.66	4.74364	678.933	295.884	65.225	1.48239	5.6	10.7	13
2010	HUNEDOARA	23.38		73.14	493479	317.744	477.021	284.105	204.467	453.515	193.321	114.493	95.0395	106.185	113.277	33.8414	794.765	488.572	646.836	209.533	253.304	1172.09	7.90307	236.687	16.4141	685.541	292.616	78.0175	2.63436	7.1	9.5	10.9
2010	IALOMITA	27.065		72.64	303532	236.219	401.276	39.2051	134.088	215.463	113.332	104.108	108.72	61.9375	62.2669	39.5345	637.495	173.293	328.796	212.828	163.739	1261.15	3.29455	210.521	12.5193	800.575	231.607	57.6545	2.96509	5	10.6	11.5
2010	IASI	22.1	18.52	74.15	863290	124.292	231.209	133.211	195.879	262.253	129.041	32.8974	65.7948	83.5177	131.01	38.11	355.5	329.09	391.294	98.6922	252.638	1017.16	6.71848	196.689	9.0352	528.212	90.8154	82.0118	2.43255	3.9	9.8	12.1
2010	ILFOV			73.44	316808	190.02	279.665	54.6072	124.997	287.556	173.291	64.0767	88.6973	48.9255	67.2332	50.8194	469.685	179.604	460.847	152.774	166.978	1128.13	5.05038	225.689	4.41908	670.122	237.683	47.0316	2.20954	5	9.1	10.7
2010	MARAMURES	23.5333	15.02	73.3	534365	207.536	388.873	80.6565	103.674	339.655	188.635	163.559	102.552	82.715	155.886	66.434	596.409	184.331	528.291	266.11	305.035	1059.2	6.92411	186.202	9.3569	625.228	212.963	45.8488	3.36848	7	10.5	11.7
2010	MEHEDINTI		21.93	73.51	300756	135.991	362.088	131.003	127.346	276.304	93.0987	72.8165	153.28	76.1415	49.8743	32.5846	498.078	258.349	369.402	226.097	158.6	1388.17	14.9623	206.48	9.30987	909.375	264.666	51.8693	3.65745	8.1	11.6	13.5
2010	MURES	21.65	10.34	73.58	603708	291.366	345.2	169.95	149.41	226.268	59.6315	46.2144	37.601	53.1714	109.821	59.6315	636.566	319.36	285.9	83.8154	222.624	1184.02	8.77908	249.293	35.6132	599.793	325.157	95.576	3.97543	5.7	10.5	11.8
2010	NEAMT	17.65	18.26	73.95	590307	153.988	348.632	283.92	368.283	379.464	200.065	45.7389	106.724	52.6845	58.4442	22.1918	502.62	652.203	579.529	152.463	133.32	1145.68	7.79256	201.759	13.7217	626.792	192.273	93.8495	2.20224	4.2	10	13.5
2010	OLT	23.86		72.27	476608	337.384	440.614	224.923	260.382	888.361	200.584	113.72	99.243	91.0602	112.252	86.2344	777.998	485.304	1088.95	212.963	289.546	1362.34	13.2184	190.513	1.2589	928.646	167.643	70.0786	2.72761	4.4	10.8	13.3
2010	PRAHOVA	33.46	17.78	74.1	833823	105.538	292.148	76.1553	161.065	276.438	229.425	45.5732	99.5415	91.1464	119.45	50.2505	397.686	237.221	505.863	145.115	260.847	1194.98	6.23634	209.397	14.3915	737.207	264.085	60.2046	2.75838	5.7	9.3	11.7
2010	SALAJ	20.48		72.51	253210	276.45	359.78	212.867	199.439	344.773	184.827	60.0292	71.0872	69.5075	106.631	50.5509	636.231	412.306	529.6	131.116	226.689	1213.62	4.34422	190.356	7.50365	812.369	382.291	23.3008	3.15943	5.9	9.5	10.7
2010	SATU MARE	20.63	12.92	71.33	395918	231.108	312.438	27.7835	66.1753	248.284	95.9795	35.866	70.7217	35.866	109.619	32.3299	543.547	93.9589	344.263	106.588	177.815	1146.45	4.04124	214.438	6.31444	678.928	351.083	47.9897	3.78866	5.5	10.5	12.2
2010	SIBIU	28.28	6.9	74.68	460003	181.738	348.476	52.6084	54.7823	264.563	256.085	53.0431	63.2605	97.3907	106.521	56.9562	530.214	107.391	520.649	116.304	260.868	981.733	4.99997	191.738	11.5217	577.17	282.824	47.8258	2.60868	2.8	5.8	8.2
2010	SUCEAVA	34.6925	16.46	74.62	736324	187.961	195.702	177.639	212.271	292.534	181.578	16.9762	26.2113	51.2003	89.0912	39.249	383.663	389.91	474.112	43.1875	179.541	1029.3	4.2101	186.467	1.3581	646.998	229.79	47.6692	5.02496	7.4	11.2	12.7
2010	TELEORMAN	30.66		72.54	418897	54.4287	179.758	59.6805	160.66	329.675	420.867	132.491	107.664	48.4606	158.034	211.03	234.186	220.341	750.542	240.155	417.525	1641.69	12.6523	185.726	5.96805	1156.13	283.124	66.8422	2.1485	6.1	13.5	16
2010	TIMIS	36.475	15.42	73.43	727041	224.884	374.119	67.6716	90.2287	233.137	96.0056	59.8316	162.852	43.8765	90.7789	52.2667	599.003	157.9	329.142	222.683	186.922	1080.13	5.36421	221.17	4.95158	657.322	252.53	41.1256	2.61333	6.4	10.7	12.3
2010	TULCEA	27.06		71.86	254894	275.409	395.459	108.28	282.47	300.909	74.5408	35.7011	92.9798	52.9632	80.4256	60.4173	670.867	390.751	375.45	128.681	193.806	1232.28	8.63104	241.277	11.7696	712.453	207.93	43.5475	3.13856	8.3	14.7	17.5
2010	VALCEA			72.61	413687	133.434	435.837	40.127	117.48	282.823	218.281	33.1168	112.887	50.2796	94.2742	111.195	569.271	157.607	501.103	146.004	255.749	1134.92	3.86766	175.737	12.8116	745.733	171.144	39.6435	3.14247	7.7	13.3	15.9
2010	VASLUI	18.57		72.84	470922	192.601	352.712	165.845	271.595	567.61	192.601	55.2108	54.1491	67.3148	90.0361	42.2575	545.313	437.44	760.211	109.36	199.608	1223.98	7.64458	196.423	11.4669	692.047	252.271	75.5964	4.03464	7.8	13.2	15.5
2010	VRANCEA			74.35	398690	183.35	402.568	98.322	157.265	229.251	112.368	35.115	28.092	39.8806	121.398	109.609	585.919	255.587	341.619	63.207	270.887	1200.68	3.5115	168.05	12.5411	710.075	140.711	72.2366	2.00657	7.3	11.4	14
2011	ALBA	21.87		74.53	388869	305.501	451.566	293.158	244.298	451.823	165.608	31.373	207.268	54.7742	110.834	50.6597	757.067	537.456	617.432	238.641	216.268	1139.97	2.05725	207.782	10.5434	726.209	376.219	44.2308	5.40028	8.3	11.7	14.8
2011	ARAD	29.05	21.86	73.98	480473	184.193	296.583	106.354	169.625	279.516	87.4139	77.2156	85.5407	47.8695	91.1602	55.154	480.776	275.978	366.93	162.756	194.184	1214.22	6.45198	252.043	6.24385	708.469	318.644	93.4496	3.12192	6.8	9.3	11.8
2011	ARGES	27	19.68	74.57	660054	244.374	401.028	444.509	383.908	493.899	272.553	44.5418	105.143	86.5081	105.9	70.6003	645.402	828.417	766.452	149.685	263.009	1137.79	5.7571	212.104	12.5747	707.366	199.832	56.8135	1.96954	4.5	9.1	11
2011	BACAU	20.71	12.99	72.96	754964	115.37	276.834	217.229	246.767	196.168	90.4679	34.4387	67.1555	41.194	61.195	26.3589	392.204	463.996	286.636	101.594	128.748	1077.4	8.74214	193.917	5.69564	603.605	187.294	54.9695	2.64913	5.2	11.4	14.4
2011	BIHOR			73.37	624695	337.925	570.358	59.389	114.296	384.027	71.715	33.9366	90.4441	39.6994	86.4422	36.4978	908.283	173.685	455.742	124.381	162.639	1154.16	1.76086	231.953	3.36164	704.824	388.189	70.1142	4.80234	6.6	10.7	13.6
2011	BISTRITA-NASAUD			74.84	331241	260.233	301.593	124.683	51.9259	211.025	37.1331	45.888	88.1533	38.9445	46.7937	22.944	561.827	176.609	248.158	134.041	108.682	988.102	3.62274	170.269	2.11326	664.169	364.991	30.7933	4.83032	4	7.7	10.1
2011	BOTOSANI		17.89	73.07	468103	199.956	364.877	255.286	438.792	404.185	139.286	28.8398	109.378	120.273	87.3739	76.4789	564.833	694.078	543.47	138.217	284.126	1188.63	7.47699	221.319	25.849	704.119	237.982	58.7478	2.77717	7.8	13.2	15.7
2011	BRAILA	27.83		74.03	372373	111.179	213.764	38.4024	55.5894	343.473	114.939	75.462	117.355	30.6145	30.6145	21.7524	324.943	93.9918	458.411	192.817	82.9813	1246.6	9.66773	255.121	12.6218	728.033	197.114	68.7483	4.56531	7	13.1	16.6
2011	BRASOV	30.87		75.78	627696	284.214	360.047	65.7962	77.7446	227.817	82.3647	32.8184	142.904	29.1542	55.1222	54.007	644.261	143.541	310.182	175.722	138.284	926.882	2.70832	228.932	11.9485	500.083	250.918	26.9239	3.18626	5.2	9.9	11.2
2011	BUCURESTI	37.69		77.03	2161874	140.48	218.19	17.3923	54.9523	178.179	79.6531	14.2006	88.5806	28.8638	46.765	27.6149	358.67	72.3446	257.832	102.781	103.244	977.208	4.34808	248.303	5.78202	535.276	174.247	38.4851	1.75773	3.4	5.1	6.2
2011	BUZAU			74.06	496028	160.273	365.1	66.3269	98.1799	283.653	105.639	24.5954	127.614	24.5954	32.4578	19.1521	525.374	164.507	389.293	152.209	76.2054	1343.88	2.21762	236.075	11.2897	828.179	174.99	73.383	1.20961	5.2	10.4	14
2011	CALARASI			72.36	326475	124.052	406.769	215.33	464.967	330.194	130.791	26.0357	201.547	42.2697	78.4134	48.702	530.822	680.297	460.985	227.583	169.385	1318.02	4.90083	220.844	5.81974	817.214	139.674	73.5125	3.06302	5.6	10.9	13.9
2011	CARAS-SEVERIN	27.46		73.65	341789	185.495	497.09	90.4067	376.548	371.574	233.477	35.6945	167.062	95.9656	214.167	34.8168	682.585	466.955	605.052	202.757	344.95	1215.37	13.7512	206.268	14.6289	789.376	277.657	48.568	1.17031	6.1	10.2	11
2011	CLUJ	21.57		75.68	714380	253.367	332.596	148.38	44.7941	360.172	96.3073	34.8554	76.1499	52.3531	92.3878	44.5141	585.963	193.175	456.48	111.005	189.255	1087.1	3.21958	240.628	7.559	662.253	313.699	38.7749	2.09972	3.3	5.7	8.1
2011	CONSTANTA	22.5625		73.72	771444	108.239	338.327	88.0168	105.646	238.514	76.7392	6.35172	42.9065	34.9993	44.851	26.1847	446.565	193.663	315.253	49.2583	106.035	996.702	5.44434	213.755	13.0923	547.415	139.219	53.536	1.4259	6.2	10.5	12.4
2011	COVASNA			74.12	231521	228.489	302.348	45.7842	69.5401	277.297	60.9016	34.5541	115.756	23.324	107.55	36.7137	530.837	115.324	338.198	150.31	167.587	1045.69	4.31926	194.367	11.2301	652.209	320.489	42.3288	3.02348	5.3	10.1	12.3
2011	DAMBOVITA			74.09	537416	161.886	326.004	19.3519	28.8417	471.516	116.669	71.0809	97.5036	48.1936	43.9138	19.1658	487.89	48.1936	588.185	168.584	111.273	1136.55	3.90759	208.405	12.6531	710.623	133.416	53.2176	2.60506	5.7	7.8	9.7
2011	DOLJ			73.68	718662	204.129	479.92	256.449	311.969	550.607	142.626	35.3435	131.634	34.2303	57.0505	18.3675	684.049	568.417	693.233	166.977	109.648	1331.22	6.95737	192.302	6.40078	919.765	229.872	60.8074	1.25233	4.1	8.1	10.3
2011	GALATI			74.07	640498	225.137	296.02	192.038	303.67	255.114	79.6255	46.5263	98.5171	39.6566	141.452	58.5482	521.157	495.708	334.74	145.043	239.657	999.535	8.43094	195.785	10.1484	563.156	130.523	48.7121	4.05934	9	13.1	15.9
2011	GIURGIU			72.52	283254	146.159	308.204	80.1401	152.866	317.383	196.996	14.8277	86.1418	47.3074	94.2617	97.7921	454.363	233.006	514.379	100.969	239.361	1508.54	13.4155	247.834	9.53208	1016.76	248.893	45.1891	3.17736	5.7	13	14.9
2011	GORJ	28.12		73.5	377200	251.06	667.815	170.467	332.98	349.152	173.118	46.9247	92.5239	55.6734	74.4963	25.7158	918.876	503.446	522.269	139.449	155.885	1091.73	5.03712	182.927	14.8462	700.954	221.368	50.3712	1.06045	7.2	9.9	11.6
2011	HARGHITA			74.37	336684	175.536	512.944	34.1567	54.6507	141.676	34.1567	14.8507	65.9372	45.4432	156.824	54.9477	688.479	88.8073	175.833	80.7879	257.214	1056.18	3.26716	185.634	4.75223	667.094	285.728	55.5417	3.26716	7.3	13.7	15.9
2011	HUNEDOARA	24.23		73.44	489548	235.523	536.413	279.033	310.082	538.456	115.821	81.2995	184.456	103.565	95.5984	26.5551	771.937	589.115	654.277	265.755	225.718	1132.27	6.53664	237.975	17.5672	664.899	299.868	84.9763	1.83843	6.7	8.9	10.4
2011	IALOMITA	29.16		72.9	302177	177.71	409.032	35.7406	110.2	220.07	58.244	45.0067	145.279	50.9635	56.2584	36.0716	586.742	145.941	278.314	190.286	143.294	1288.32	3.64025	246.213	9.92796	816.409	223.71	53.9419	2.97839	7.7	12.7	15.1
2011	IASI	34.32	23.38	74.11	865229	150.018	280.388	100.667	177.294	287.554	100.551	17.6832	86.9134	74.0844	114.421	42.7632	430.406	277.961	388.105	104.597	231.268	941.485	4.27632	193.244	9.24611	497.325	85.7576	69.1147	1.9648	3.1	8.4	11.6
2011	ILFOV			73.83	329932	166.095	266.722	35.4619	93.6557	311.882	124.874	34.2495	130.633	34.2495	56.9814	40.9175	432.816	129.118	436.757	164.882	132.148	1089.92	6.36495	228.532	5.75876	643.163	220.348	46.9794	2.42474	5.3	8.9	9.1
2011	MARAMURES	27.8833	19.71	73.39	532852	272.684	501.077	82.9499	115.604	334.051	124.049	102.092	142.066	50.1077	84.0759	29.6518	773.761	198.554	458.101	244.158	163.835	996.524	4.8794	179.787	9.75881	586.654	214.506	36.0325	1.87669	6.1	7.6	8.7
2011	MEHEDINTI		23.36	73.77	298143	152.276	410.206	246.526	211.979	263.967	42.597	40.5846	182.798	49.976	43.9386	21.1308	562.482	458.505	306.564	223.383	115.045	1356.4	8.72065	212.985	8.38524	886.487	235.122	58.6967	5.36655	10.9	16.1	17.7
2011	MURES	15.02	24.99	73.89	602537	231.023	403.295	127.627	178.578	256.25	39.1677	24.7288	42.3211	41.8232	59.7474	29.8737	634.318	306.205	295.418	67.0498	131.444	1146.49	5.97474	250.773	34.8526	598.138	326.121	82.4846	3.3193	3.9	9.1	12.1
2011	NEAMT			74.29	588809	147.077	278.189	398.092	424.586	329.309	142.151	35.8351	122.451	38.2127	41.4396	14.2661	425.265	822.678	471.46	158.286	93.9184	1085.75	7.30288	216.029	12.3979	607.837	173.061	70.4813	2.37768	4.3	10.6	12.7
2011	OLT	29.77		72.58	472009	280.927	459.313	265.461	267.792	925.83	106.142	79.4476	129.023	77.329	61.8632	36.0163	740.24	533.253	1031.97	208.471	175.209	1324.97	10.8049	192.369	2.54232	904.008	156.353	69.0665	1.27116	3.6	6.6	8
2011	PRAHOVA	35.25	20.71	74.46	830370	83.3363	271.686	96.9447	164.023	317.208	200.754	38.1758	109.349	73.7021	97.5469	48.1713	355.022	260.968	517.962	147.525	219.42	1178.27	6.26227	218.698	13.6084	720.04	257.837	56.3604	1.56557	6.2	10.5	12.1
2011	SALAJ			73.27	252234	228.359	409.144	153.825	190.696	449.583	147.482	49.5572	105.854	38.0599	76.1198	33.6989	637.503	344.521	597.065	155.411	147.879	1204.04	5.15394	198.625	5.94686	811.944	400.818	33.3024	5.94686	6.5	13	15.1
2011	SATU MARE	25.59	24.89	71.91	395212	195.844	432.932	24.7968	45.7982	307.177	121.454	34.1589	97.6691	35.9301	76.1617	25.5559	628.776	70.595	428.631	131.828	137.648	1117.63	4.55452	224.69	2.78332	668.249	337.034	45.7982	2.53029	6.1	10.5	14.9
2011	SIBIU	28.37		75.16	461629	314.755	362.629	42.8916	47.4407	302.624	179.798	52.2064	54.5893	88.5993	85.9998	38.9924	677.384	90.3323	482.422	106.796	213.591	937.766	3.03274	187.813	13.4307	548.926	292.443	46.3576	3.46599	5.1	8	10.8
2011	SUCEAVA	34.145	20.54	74.81	737737	158.458	235.585	161.44	229.079	274.353	114.268	13.8261	43.3759	40.6649	60.5907	34.9718	394.043	390.519	388.621	57.202	136.227	1015.67	5.28644	182.45	2.30434	638.032	231.519	50.56	3.25319	5.2	8.9	11
2011	TELEORMAN	31.89		72.83	414205	100.675	264.603	68.5651	176.483	377.591	275.709	48.7681	185.657	56.0109	140.027	158.859	365.278	245.048	653.3	234.425	354.897	1651.36	11.347	205.695	8.69135	1162.47	257.843	70.9793	1.68998	5.3	11	13.1
2011	TIMIS	39.515	13.18	73.86	731044	221.054	392.863	92.4705	139.39	272.624	68.3953	25.7166	177.281	37.3439	66.0699	24.8959	613.917	231.86	341.019	202.997	128.31	1051.51	6.56595	220.78	5.882	620.619	244.582	55.1266	1.64149	4.3	8.2	9.4
2011	TULCEA	25.655		71.94	252936	342.379	416.706	91.7228	122.561	282.68	41.5125	22.9307	88.56	22.9307	43.4893	27.675	759.085	214.283	324.193	111.491	94.0949	1188.05	6.32571	239.982	11.07	692.27	175.934	45.8614	1.97678	9.4	15.3	18.8
2011	VALCEA			73.13	411976	93.452	407.305	28.6424	100.734	293.221	160.689	8.98111	143.698	43.4491	69.6643	72.3343	500.757	129.376	453.91	152.679	185.448	1041.08	4.12645	174.525	17.234	682.079	154.863	34.468	2.42733	4.6	8.6	9.9
2011	VASLUI	17.24		72.8	468251	230.218	388.894	230.218	298.985	663.319	146.076	50.4003	55.7393	48.2647	76.6683	34.1697	619.112	529.203	809.395	106.14	159.103	1124.61	7.0475	197.757	5.12546	653.496	216.978	80.9395	1.92205	3.5	10.4	11
2011	VRANCEA	20.25		74.71	398076	184.638	367.518	85.1596	223.575	274.319	125.102	28.1353	42.4542	38.9373	119.073	85.9132	552.156	308.735	399.421	70.5895	243.923	1165.1	3.26571	182.377	9.79712	696.098	150.976	72.348	2.26087	4.2	8.1	10.6
2012	ALBA	25.41		74.82	387394	307.697	429.021	314.15	259.942	458.706	112.805	35.1064	145.588	51.1108	99.6402	27.3623	736.718	574.093	571.511	180.695	178.113	1139.41	3.35576	199.022	10.0673	714.002	399.335	50.0782	2.06508	2.7	5.7	7.7
2012	ARAD	25.4533	21.97	74.47	479332	213.422	238.248	134.98	195.48	360.084	68.8458	112.865	68.6372	55.9111	71.7665	32.5453	451.67	330.46	428.93	181.503	160.223	1248.4	4.58972	260.571	4.79834	720.169	333.381	98.8876	0.834495	6.3	9.5	10
2012	ARGES	27.62	23.66	74.95	657426	441.266	475.947	467.733	304.369	537.399	196.524	54.3027	95.9804	75.1415	62.9729	33.9202	917.213	772.102	733.923	150.283	172.035	1108.72	7.45331	195.307	14.7545	689.051	203.977	55.5196	2.58584	6.6	10.1	11.4
2012	BACAU	23.29	15.47	73.53	753218	150.156	242.161	312.658	315.978	255.172	66.6474	29.208	63.3283	30.8012	41.024	9.82451	392.317	628.636	321.819	92.5363	81.6497	1103.13	7.03648	201.403	6.50542	613.235	196.092	54.5659	1.59316	6.3	14.7	16.3
2012	BIHOR	24.43		73.88	623756	281.2	570.896	92.3438	99.2375	344.526	82.885	44.729	73.5865	42.9655	63.0054	19.5589	852.096	191.581	427.411	118.315	125.53	1184.28	2.56511	217.072	1.44287	749.812	409.776	68.6166	4.1683	5.8	9.6	11.8
2012	BISTRITA-NASAUD			74.92	330819	299.862	201.016	125.749	42.3192	203.435	24.1824	51.9922	74.6632	30.5303	42.3192	16.6254	500.878	168.068	227.617	126.655	89.4749	1042.26	2.72052	189.832	5.44104	691.617	347.32	38.9941	2.72052	4.2	7.6	10.8
2012	BOTOSANI	31.4	23.05	73.68	465899	217	337.198	247.908	384.203	463.191	115.046	31.7665	126.852	106.461	58.811	30.2641	554.197	632.111	578.237	158.618	195.536	1221.94	7.29772	226.015	33.269	713.889	244.044	70.6162	1.93175	7.4	14.5	15.8
2012	BRAILA	29.17		73.94	369551	131.782	188.878	41.131	53.3079	292.788	51.1431	24.8951	64.4025	33.013	27.3305	12.4475	320.659	94.4389	343.931	89.2976	72.791	1299.41	5.14137	266.54	19.4831	749.558	214.044	72.2498	3.24718	9.8	15.8	17.5
2012	BRASOV	32.735	15.32	76.1	628388	324.958	340.872	166.617	140.041	302.998	34.6919	49.9691	85.9342	25.462	25.6211	10.1848	665.831	306.658	337.689	135.903	61.2679	934.136	2.86447	230.272	9.3891	508.444	251.755	33.7371	2.38706	4	8.6	10.5
2012	BUCURESTI	36.1433		77.25	2158758	154.811	208.222	35.2981	66.6124	217.718	71.8469	18.4365	74.8579	27.6085	36.0856	15.7961	363.033	101.91	289.565	93.2944	79.4902	1008.08	4.26171	235.552	5.0492	573.2	184.458	44.748	1.06543	2.5	4.1	4.9
2012	BUZAU	31.8	27.7	74.62	492971	159.441	328.62	81.5464	94.7317	272.024	73.4323	37.9333	104.266	16.6338	29.0078	10.3454	488.061	176.278	345.456	142.199	55.9871	1331.72	2.63707	259.65	10.7511	802.684	169.178	69.9838	1.82567	7	11.8	12.9
2012	CALARASI			73.09	324825	162.241	370.045	276.457	563.072	334.334	78.5038	28.9387	185.946	32.3251	47.1023	39.098	532.287	839.529	412.838	214.885	118.525	1339.18	1.23143	231.509	5.54145	842.915	163.165	68.3445	4.00216	6.1	15	16.7
2012	CARAS-SEVERIN	20.2867		74.18	339232	147.097	412.697	192.494	383.513	402.969	205.169	36.5532	185.714	66.0315	177.165	22.4035	559.794	576.007	608.138	222.267	265.6	1158.5	12.6757	192.199	14.4444	740.791	238.48	53.9454	1.7687	6	13.3	15.6
2012	CLUJ	30.23	18.26	76.05	715765	249.663	305.547	126.718	39.6778	358.358	70.4142	49.0384	77.9585	55.7446	101.43	32.4129	555.21	166.395	428.772	126.997	189.587	1121.18	3.77219	250.641	4.05161	680.111	316.026	41.7735	2.37508	1.8	5	6.8
2012	CONSTANTA	39.9	16.28	74.17	771458	86.5893	288.156	124.051	89.441	266.379	62.6087	16.4623	58.2015	32.5358	37.7208	20.0918	374.745	213.492	328.987	74.6638	90.3484	1010.55	5.05536	218.677	13.3513	559.979	130.143	51.2018	2.46287	5.8	10.3	11.9
2012	COVASNA	17.66		74.83	230907	272.837	330.436	109.568	93.5442	204.844	36.8114	42.4413	113.466	17.323	57.5989	17.7561	603.273	203.112	241.656	155.907	92.678	1075.32	4.76382	214.372	10.3938	626.226	318.31	45.9059	5.62997	5.7	11.8	13.5
2012	DAMBOVITA	34.41		74.82	536430	154.913	284.1	27.217	36.5379	493.261	95.6322	61.145	118.002	42.1304	31.1317	13.0492	439.013	63.7548	588.893	179.147	86.3114	1167.53	6.52462	217.922	7.27029	732.248	139.813	57.9759	3.35552	3.3	7.5	8.7
2012	DOLJ			74.32	715186	249.166	448.415	307.892	316.701	554.401	128.498	37.4728	115.914	32.5789	39.0108	10.4868	697.581	624.593	682.899	153.387	82.0766	1334.34	8.52925	203.723	6.29207	902.702	232.107	59.8446	2.09736	5	8.8	11.4
2012	GALATI			74.46	638850	264.381	235.266	353.291	365.344	326.211	52.2814	79.5179	98.3016	43.5157	83.1181	24.5754	499.648	718.635	378.493	177.82	151.209	1052.67	7.67003	200.986	10.9572	578.54	157.47	65.4301	4.85247	8.7	15.6	17
2012	GIURGIU	29.44		73.06	282156	158.777	313.302	86.8314	142.12	380.64	152.752	16.6575	58.8327	38.9855	67.3386	28.7075	472.079	228.951	533.393	75.4902	135.032	1566.15	10.6324	244.191	14.1766	1057.57	281.405	51.39	1.77207	7.3	12.5	16.2
2012	GORJ	34.39		74	375439	382.752	712.766	220.009	334.009	429.897	138.505	80.7055	112.402	51.1401	54.6027	16.2476	1095.52	554.018	568.401	193.107	121.991	1107.24	5.3271	183.518	18.1121	682.667	217.079	53.271	2.66355	9.2	13.3	14.4
2012	HARGHITA	19.54		74.73	336093	226.425	384.715	50.8788	44.333	158.885	26.7783	27.9684	74.3842	43.7379	94.3191	28.266	611.14	95.2117	185.663	102.353	166.323	1060.42	0.595073	192.804	3.86798	648.63	279.089	62.7802	4.46305	7.7	13	15.1
2012	HUNEDOARA	18.3325		73.89	485787	333.479	433.523	318.658	250.727	535.008	93.6624	78.0177	146.772	96.5444	84.605	21.2027	767.003	569.385	628.671	224.79	202.352	1148.24	5.14629	247.639	15.6447	677.252	293.544	77.606	0.823406	4.5	8.1	10.4
2012	IALOMITA			73.3	300799	221.078	453.459	53.1917	130.652	259.974	43.5507	45.5454	149.269	42.8858	39.8937	14.2953	674.537	183.844	303.525	194.814	97.0748	1284.58	3.65693	249.668	8.64365	807.848	202.128	58.1784	1.99469	6.3	13.7	15.2
2012	IASI	35.865	21.54	74.67	868171	192.128	263.658	172.662	188.327	273.333	54.252	22.5762	72.9119	66.0008	75.2156	23.3825	455.786	360.989	327.585	95.4881	164.599	997.499	4.14665	208.83	10.4818	514.069	92.2629	81.4356	2.41888	2.7	10.2	12
2012	ILFOV			74.46	339940	199.447	275.343	52.9505	105.607	312.702	94.1343	21.7685	108.549	31.182	44.4196	24.7102	474.79	158.557	406.837	130.317	100.312	1122.55	4.70671	222.686	7.35424	681.591	237.395	53.2447	2.05919	4.2	7.4	8.7
2012	MARAMURES	23.0125		74	531949	463.954	463.954	152.27	129.9	381.992	90.4222	97.0018	96.4378	50.9447	73.3153	21.9946	927.909	282.17	472.414	193.44	146.255	1028.67	5.63964	179.153	11.0913	606.073	217.502	50.3808	2.44384	9.4	14.6	15.7
2012	MEHEDINTI		21.63	74.22	295975	129.065	326.379	293.606	236.169	252.386	39.1925	43.2469	155.756	45.612	32.0973	10.8117	455.444	529.774	291.579	199.003	88.521	1357.88	10.8117	207.788	7.43306	886.223	265.901	67.2354	4.73013	9.6	17.3	19.6
2012	MURES	24.31		74.38	601226	285.583	387.874	129.901	202.919	302.382	34.7623	28.2756	53.3909	51.894	50.896	18.2959	673.457	332.82	337.144	81.6665	121.086	1126.86	5.82144	251.652	32.7664	568.838	318.682	88.8185	3.32654	4.2	8	11.3
2012	NEAMT	22.01		74.82	586824	136.327	198.356	499.468	353.087	366.379	110.425	34.7634	124.058	19.597	22.1531	6.47554	334.683	852.555	476.804	158.821	48.2257	1130.66	8.86126	228.348	12.099	639.885	187.791	69.8676	2.55613	4.4	12.7	14.8
2012	OLT	28.91		73.29	467951	307.725	448.124	263.489	247.676	892.829	81.4188	86.1201	115.183	65.6052	43.3806	12.6082	755.848	511.165	974.247	201.303	121.594	1380.49	12.3945	214.339	1.49588	943.475	158.777	73.512	2.13698	5.8	11.2	13.1
2012	PRAHOVA	34.03	19.15	74.83	826511	104.778	288.683	125.83	170.476	371.683	138.776	38.838	88.2021	76.224	79.8537	30.4896	393.461	296.306	510.459	127.04	186.567	1229.75	4.71863	212.096	15.4868	764.66	267.268	66.7868	2.29882	5	9.9	11.7
2012	SALAJ	18.55		73.68	251166	309.357	392.569	225.349	175.581	506.04	126.609	60.5177	85.6008	44.9902	61.7122	19.1109	701.926	400.93	632.649	146.119	125.813	1209.16	3.18514	218.581	6.37029	783.944	373.06	33.444	3.98143	6.5	11.6	14.2
2012	SATU MARE	22.105	25.69	72.64	394308	226.726	427.077	25.3609	51.9898	345.922	142.528	41.0846	86.7342	47.4249	60.3589	27.3898	653.804	77.3507	488.451	127.819	135.174	1070.48	8.87631	243.211	1.26804	609.422	302.302	48.4393	4.05774	8	12.9	17.4
2012	SIBIU	28.3267	14.42	75.76	462262	442.822	282.74	29.2042	33.7471	325.357	59.2737	63.384	57.9758	57.5431	33.5308	8.43677	725.563	62.9513	384.63	121.36	99.5107	988.833	4.11022	199.021	12.9797	582.354	306.32	61.2207	2.16328	2.7	7.8	10.5
2012	SUCEAVA	27.854	21.34	75.42	738868	162.14	220.472	187.855	264.729	339.98	72.5434	12.4515	30.5873	39.1139	48.1818	25.715	382.612	452.584	412.523	43.0388	113.011	1033.74	4.73698	190.02	4.19561	644.905	230.217	43.7155	2.16547	6.3	9.7	10.6
2012	TELEORMAN	22.91		73.55	409369	149.987	296.065	133.376	176.125	514.45	126.78	51.5427	177.102	53.2527	108.215	82.5661	446.052	309.501	641.231	228.645	244.034	1684.79	10.9925	259.424	10.2597	1187.19	259.179	53.2527	1.95423	6.2	10.1	10.9
2012	TIMIS	30.99	14.3	74.21	733094	197.383	368.302	86.6192	141.319	278.409	53.6084	27.8273	221.936	37.6487	49.789	15.8233	565.685	227.938	332.017	249.763	103.261	1025.79	5.18351	213.479	7.77526	582.19	196.019	61.6565	1.09127	7	9.9	11
2012	TULCEA	26.2733		72.2	251436	256.527	352.774	98.2357	75.9637	257.72	31.4195	22.2721	91.0769	17.4995	24.2606	7.95431	609.3	174.199	289.139	113.349	49.7144	1209.85	3.97716	250.561	15.1132	700.775	196.471	43.351	2.38629	3.8	11	15.9
2012	VALCEA		32.21	73.95	410427	134.007	389.107	46.2933	89.1754	364.011	126.941	24.6085	129.134	35.3291	62.3741	58.4757	523.114	135.469	490.952	153.742	156.179	1013.58	4.87297	164.463	13.6443	665.405	166.168	32.8926	2.68014	4.7	7.7	8.1
2012	VASLUI	27.13		74.02	466931	221.874	322.103	311.181	302.614	488.509	106.226	56.7536	63.821	35.7655	46.0453	15.4198	543.978	613.795	594.735	120.575	97.2306	1182.4	5.35411	207.525	7.70992	670.549	217.163	88.6641	1.92748	4.1	11.5	13
2012	VRANCEA	12.74		75.15	396894	185.944	371.384	82.8937	251.201	292.773	125.726	42.5806	36.2817	25.6996	92.468	35.0219	557.328	334.094	418.5	78.8624	153.19	1186.97	5.29109	166.795	17.637	727.398	171.33	65.2567	1.25978	6.2	12.7	14
2013	ALBA	21.545		75.54	385716	398.998	374.628	383.183	270.665	505.553	88.1478	47.9627	124.962	47.185	71.8145	19.7036	773.626	653.849	593.701	172.925	138.703	1129.59	0.777774	195.999	9.33329	700.256	365.295	56.5183	0.777774	3.6	6.2	7.5
2013	ARAD	21.2833	17.32	75.02	478166	225.026	250.331	121.297	235.274	391.287	67.5498	91.6	64.831	46.4274	67.1315	16.1032	475.358	356.571	458.836	156.431	129.662	1228.23	5.64657	261.415	9.20183	714.605	328.965	80.7251	0.627397	6.3	9.1	9.9
2013	ARGES	14.965	14.31	75.52	654670	432.126	408.756	349.489	318.176	512.777	159.622	53.7675	96.6899	70.4172	60.183	24.5925	840.882	667.665	672.4	150.457	155.193	1097.5	5.49895	207.127	12.5254	659.722	184.826	60.183	1.83298	6.4	9.4	10.5
2013	BACAU	18.435		74.11	751354	109.136	218.672	349.635	422.837	275.636	60.8235	32.7409	73.2012	29.0143	34.4711	8.78414	327.808	772.472	336.459	105.942	72.2695	1127.43	6.78775	207.492	8.38486	632.192	191.787	50.1761	1.06474	4	8.7	10.1
2013	BIHOR	28.67		74.24	622971	323.29	593.928	83.6315	107.71	342.231	74.8028	46.7116	71.5924	39.9698	80.5816	23.5966	917.218	191.341	417.034	118.304	144.148	1193.47	2.56834	222.482	0.642084	734.224	415.268	72.5555	3.53146	6.5	11	13.2
2013	BISTRITA-NASAUD			75.14	330246	372.45	214.688	136.565	76.6096	265.862	31.1889	71.7647	46.9347	29.6748	32.7029	18.1683	587.138	213.174	297.051	118.699	80.546	969.277	5.75329	170.176	4.84487	634.981	337.93	37.5478	5.45048	4.7	9	11.5
2013	BOTOSANI	29.13	20.61	74	463994	279.529	385.781	303.883	467.247	519.188	107.544	32.5435	117.889	73.2768	60.7766	32.759	665.31	771.131	626.732	150.433	166.813	1203.25	7.5432	232.546	30.8194	702.811	220.477	69.613	3.01728	7.7	14.3	15.6
2013	BRAILA			74.44	366467	142.441	198.108	44.7516	43.6601	279.152	64.3987	21.0114	59.4869	35.201	28.652	9.55066	340.549	88.4118	343.551	80.4984	73.4036	1275.42	3.54739	276.969	18.5556	726.123	192.105	69.8562	3.27451	9.3	15.3	17.8
2013	BRASOV	24.01	15.35	76.29	629164	339.498	304.849	147.02	142.411	292.928	30.6756	64.689	76.6096	25.5895	33.8544	11.1259	644.347	289.432	323.604	141.299	70.5698	971.925	2.22517	237.299	9.69541	533.406	272.425	27.8147	2.38412	5.6	9.5	11.2
2013	BUCURESTI	30.7625		77.54	2148098	137.424	184.675	34.4025	66.1515	237.466	66.6636	23.7419	79.0001	25.5575	32.9128	17.3642	322.099	100.554	304.13	102.742	75.8345	978.261	3.67767	240.352	4.05009	533.775	189.377	45.808	1.72245	3.4	5.7	6.2
2013	BUZAU	25.25		75.09	490222	188.894	379.42	69.1523	96.6909	364.529	70.5803	52.0172	132.593	29.1705	30.8024	13.4633	568.314	165.843	435.109	184.61	73.4361	1362.65	3.05984	259.066	11.0154	829.012	160.132	80.3717	1.01995	6.2	10	13.2
2013	CALARASI			73.52	323409	184.596	446.803	282.923	474.631	317.555	80.3936	63.6964	186.142	39.2692	60.9136	33.085	631.399	757.555	397.948	249.838	133.268	1333.3	2.78285	251.694	18.5524	784.456	139.452	68.0253	3.09206	7.7	12.8	15.4
2013	CARAS-SEVERIN	18.525		74.64	336783	157.074	334.637	154.402	399.367	473.599	185.876	40.679	173.999	78.6857	172.515	19.3003	491.711	553.769	659.475	214.678	270.501	1206.41	13.6586	210.521	9.20474	747.959	238.136	49.2899	2.67234	6.3	10.8	13.5
2013	CLUJ	27.47		76.37	716935	249.534	338.245	130.277	53.1429	358.331	54.1193	44.216	74.7627	61.7908	116.05	41.5658	587.78	183.42	412.45	118.979	219.406	1093.68	2.65017	251.627	2.37121	651.105	291.1	44.216	3.2081	5.5	7.6	9.4
2013	CONSTANTA	36.93		74.67	771785	82.9246	263.286	55.715	103.138	267.95	80.3333	18.2693	52.3462	36.9274	40.5553	23.5817	346.21	158.853	348.284	70.6155	101.064	990.172	5.05322	223.119	12.4387	538.751	129.051	53.901	1.55484	5.7	9.8	12.4
2013	COVASNA			75.15	230392	273.447	321.626	55.5575	79.4298	190.979	46.4426	57.2937	108.511	18.2298	93.7533	32.5532	595.073	134.987	237.421	165.804	144.536	1037.36	3.0383	212.681	13.0213	620.681	306.868	39.4979	3.90639	7.3	11.1	12
2013	DAMBOVITA			75.23	535442	165.471	307.596	29.8819	38.2861	473.627	86.6574	71.1562	108.322	46.8772	32.4965	14.1939	473.067	68.168	560.285	179.478	93.5676	1188.18	3.73523	235.693	7.2837	735.654	144.74	53.6006	3.17495	3.5	7.1	8.5
2013	DOLJ	25.615		74.9	711844	279.275	479.599	291.918	315.659	559.392	110.136	23.1792	103.534	33.2938	42.706	11.9408	758.874	607.577	669.529	126.713	87.9406	1303.38	6.18113	206.506	5.47873	875.754	226.314	56.3326	1.96672	5.9	9	11.1
2013	GALATI	18.54	7.81	74.65	638367	244.06	244.53	284.633	412.615	327.868	66.8894	73.782	92.11	42.1388	94.4598	34.6196	488.59	697.248	394.757	165.892	171.218	1024.49	9.08568	215.863	10.8088	548.587	169.965	58.7436	2.5064	4.5	8.2	8.9
2013	GIURGIU	30.23		73.33	281079	188.203	350.791	106.02	163.655	361.82	138.395	31.3079	85.3852	24.904	57.9908	30.9522	538.994	269.675	500.215	116.693	113.847	1520.57	9.96161	261.492	8.8943	1016.44	284.262	48.0292	1.06732	5	8.3	10.3
2013	GORJ	32.37		74.39	373441	421.218	753.265	311.964	500.213	443.176	137.371	70.4261	132.283	46.5937	63.1961	13.1212	1174.48	812.176	580.547	202.709	122.911	1084.24	2.94558	192.802	15.2635	679.893	217.17	41.5059	1.60668	5.9	9.8	11
2013	HARGHITA	15.84		75.28	335608	246.12	368.883	42.0133	42.6092	177.29	16.9841	25.0292	75.0876	42.6092	71.214	26.2211	615.003	84.6225	194.274	100.117	140.044	1012.49	0.8939	193.082	6.2573	599.211	253.272	62.573	2.38373	4.6	6.8	8.3
2013	HUNEDOARA	16.0467		74.57	481915	285.735	444.477	307.523	279.302	537.024	87.9823	85.9073	142.349	91.5099	96.9051	20.3355	730.212	586.825	625.006	228.256	208.751	1166.8	4.56512	250.874	6.43267	721.497	305.448	55.6115	0.830022	7.4	9.9	11.5
2013	IALOMITA			73.85	299163	190.866	474.658	76.8812	139.055	287.134	52.814	40.4462	191.869	40.1119	44.1231	15.042	665.523	215.936	339.948	232.315	99.277	1235.11	3.34266	236.326	10.028	778.84	205.239	59.1651	2.0056	4.2	8.7	11
2013	IASI	32.785	19.48	75.41	877726	162.921	235.039	169.301	182.403	252.129	52.7499	27.0016	107.323	64.5987	92.7396	24.8369	397.96	351.704	304.879	134.324	182.175	945.625	4.89902	199.949	12.5324	476.003	82.7137	62.2062	2.50648	3.4	7.9	9.4
2013	ILFOV			74.84	352466	159.164	223.568	49.6502	110.365	320.315	89.3703	23.5484	104.691	33.4784	50.5013	29.7901	382.732	160.015	409.685	128.239	113.77	1010.88	7.3766	219.596	3.6883	593.249	202.573	41.9899	2.83715	5.7	9.3	10.6
2013	MARAMURES	24.18	18.68	74.58	530239	518.445	478.841	217.261	152.196	387.938	94.6743	88.8279	129.376	47.9029	80.3411	27.3462	997.286	369.456	482.613	218.203	155.59	1006.53	4.71485	181.428	9.24112	581.436	198.024	49.2231	0.942971	3.6	5.6	6.6
2013	MEHEDINTI			74.75	293999	131.293	345.579	275.511	201.021	297.28	46.5988	38.7756	144.218	38.0954	38.7756	10.2041	476.872	476.532	343.879	182.994	87.0751	1283	6.80274	206.123	5.4422	847.282	280.613	53.7417	4.08165	8.1	12	14.4
2013	MURES	8.66		75.16	599984	247.34	389.177	112.336	209.506	316.175	35.1676	23.334	49.3346	59.3349	56.8348	22.1673	636.517	321.842	351.343	72.6686	138.337	1112.36	4.00011	259.507	32.8342	551.181	312.508	84.3356	3.16675	4.4	8.9	11.7
2013	NEAMT	22.29		75.16	584895	123.099	206.362	402.807	477.693	355.961	110.789	36.7587	145.325	21.5423	29.578	7.18078	329.461	880.5	466.75	182.084	58.3011	1139.69	6.83883	220.381	14.5325	627.463	186.871	76.9369	2.39359	4.2	9.5	11.4
2013	OLT	24.68		74.11	463568	334.794	476.953	272.452	243.546	820.376	102.466	110.448	127.489	53.0666	53.4981	14.4531	811.747	515.998	922.842	237.937	121.018	1330.55	11.0016	206.874	1.72574	901.486	153.16	69.4612	1.94146	6.9	11	11.7
2013	PRAHOVA	30.6967	17.79	75.29	821879	144.182	320.728	75.0719	148.319	383.755	119.847	33.2166	108.653	71.4217	72.3951	26.4029	464.91	223.391	503.602	141.87	170.22	1194.34	4.13686	217.915	15.2091	710.445	255.269	68.1366	1.94676	4.7	6.9	8.2
2013	SALAJ	20.48		73.76	250344	406.64	397.853	291.599	236.475	458.968	107.053	68.306	65.9093	25.9643	55.1241	14.7797	804.493	528.073	566.021	134.215	95.8681	1201.55	4.7934	223.692	5.99176	773.336	367.494	36.35	3.1956	4.2	9.2	10.1
2013	SATU MARE		15.88	72.94	393652	255.048	432.616	26.4193	46.9958	376.729	149.625	74.1772	79.7659	40.8991	91.4513	26.1652	687.663	73.4151	526.353	153.943	158.516	1087.76	5.33466	246.665	1.27016	625.171	317.539	51.5684	1.77822	4.6	9.3	13
2013	SIBIU	25.73		75.96	462809	489.403	332.535	41.4858	32.6269	311.792	51.8572	65.4698	70.2234	65.2537	32.6269	9.93931	821.937	74.1126	363.649	135.693	107.82	971.027	4.32144	207.861	13.1804	544.069	291.913	57.043	2.80893	5	8.8	10.7
2013	SUCEAVA	26.48		75.88	739991	165.813	205.002	216.759	281.49	359.058	72.163	11.4866	31.0815	35.9464	51.8925	33.5139	370.815	498.249	431.221	42.5681	121.353	1016.23	5.94602	196.759	3.37842	624.197	220.543	38.7843	4.0541	6.4	10.1	12
2013	TELEORMAN	22.91		74.16	404460	153.538	294.467	129.308	231.914	564.456	139.94	46.9762	177.521	52.9101	136.231	73.4312	448.005	361.222	704.396	224.497	262.572	1578.4	9.88973	219.799	10.8787	1097.76	241.062	58.8439	1.48346	4.1	9.3	12
2013	TIMIS	28.095	12.36	74.72	735539	252.06	472.986	80.2133	151.59	283.058	37.5235	33.8527	162.874	37.9314	48.5358	10.4685	725.047	231.803	320.581	196.726	96.9357	1019.25	5.57414	234.93	5.7101	527.232	168.448	63.8987	0.951683	4.5	6.5	7.6
2013	TULCEA	22.26		72.91	249845	210.13	290.58	63.6395	55.2342	278.172	24.8154	25.6159	93.2578	14.8092	26.8166	8.40521	500.71	118.874	302.988	118.874	50.031	1163.12	5.20323	248.154	10.4065	674.818	187.716	47.2293	3.20199	5.4	11.3	12.4
2013	VALCEA			74.33	408690	171.279	419.878	52.8518	102.033	400.059	127.236	34.9898	134.087	41.5963	60.6817	62.1498	591.157	154.885	527.295	169.077	164.428	1002.47	3.42558	161.002	14.1917	654.775	148.034	30.0962	1.95747	7.1	10.7	10.7
2013	VASLUI	25.415		74.43	467974	200.438	326.941	314.12	333.566	489.13	104.92	51.4986	78.4232	42.5237	56.8408	23.933	527.38	647.686	594.05	129.922	123.297	1139.59	6.83799	207.704	8.3338	636.574	206.208	80.3463	2.56425	5.1	10.4	12.6
2013	VRANCEA			75.55	395687	259.043	369.737	93.5083	226.189	334.608	114.484	38.1615	49.0287	45.4905	72.2794	24.7671	628.78	319.697	449.092	87.1901	142.537	1161.02	3.0327	176.655	24.7671	690.445	143.548	71.2685	2.0218	6.4	10.8	12
2014	ALBA	20.05		76.09	384135	393.351	378.252	210.082	185.091	416.781	78.3579	45.0363	112.46	41.9123	71.0688	25.2515	771.604	395.174	495.138	157.497	138.233	1130.33	1.82228	204.355	9.63203	686.477	375.91	59.8748	3.64455	6	8.3	9.9
2014	ARAD	22.03		74.81	476767	195.274	204.712	144.305	212.473	338.53	46.5636	87.2544	59.1484	37.7543	65.6505	20.7649	399.986	356.778	385.094	146.403	124.17	1223.24	3.35594	229.043	20.3454	723.624	292.596	67.5382	1.67797	4.6	7.6	9.5
2014	ARGES		13.38	75.94	651930	360.161	462.166	251.254	325.342	460.019	147.562	35.5866	99.8573	60.1292	44.4833	16.7196	822.328	576.596	607.581	135.444	121.332	1117.14	7.82293	205.39	16.5662	666.943	189.438	62.2766	2.30086	4.8	8	9.8
2014	BACAU	19.565		74.15	749179	132.812	244	220.908	346.513	250.808	58.0636	32.4355	71.4115	23.4924	36.0395	10.1444	376.812	567.421	308.871	103.847	69.6763	1134.58	5.33918	209.83	6.00658	629.089	199.418	48.5865	1.33479	4.5	7.3	9.1
2014	BIHOR	26.46		74.38	621805	546.634	539.076	130.105	103.248	393.693	29.9129	59.3434	53.5538	37.954	64.0072	16.5647	1085.71	233.353	423.605	112.897	118.526	1170.79	1.4474	231.745	0.643288	724.343	453.036	59.8258	2.25151	5.1	6.6	8.7
2014	BISTRITA-NASAUD	17.98		75.57	329934	413.719	241.26	100.929	53.344	236.714	30.3091	96.9891	36.3709	19.7009	27.2782	10.6082	654.979	154.273	267.023	133.36	57.5873	1000.81	4.84945	161.547	4.54636	646.493	372.499	45.7667	2.12164	3.9	6.6	9
2014	BOTOSANI	30.92		74.42	461749	286.736	386.79	308.176	440.932	516.731	82.5124	25.1219	122.144	56.0911	42.6639	17.3254	673.526	749.108	599.243	147.266	116.08	1270.6	6.0639	220.683	27.071	762.102	234.326	72.3337	1.51598	9.7	13.1	16
2014	BRAILA			74.65	363235	141.231	173.441	33.5871	21.749	287.693	82.8665	15.1417	45.9757	25.0527	28.9069	16.7935	314.672	55.3361	370.559	61.1175	70.7531	1306.04	7.98381	287.693	15.417	722.122	182.802	75.9839	1.65182	6.3	10	10.8
2014	BRASOV	22.975	13.16	76.57	629816	384.716	320.887	101.141	99.3941	308.185	25.563	50.6497	52.7138	24.7691	29.85	6.66861	705.603	200.535	333.748	103.364	61.2877	973.141	2.22287	249.597	9.20904	520.787	268.967	31.9141	2.54042	4.3	6.9	8.8
2014	BUCURESTI	30.82		77.83	2134030	164.009	210.4	29.0062	65.6973	187.767	56.3254	31.4429	79.146	22.0709	29.0999	12.7458	374.409	94.7034	244.092	110.589	63.9166	1004.67	4.73283	248.263	5.10771	556.131	204.027	43.8138	1.03091	3.2	4.7	5.2
2014	BUZAU	21.98		75.08	486634	227.892	357.558	75.2105	111.788	343.174	61.8535	50.7568	135.831	19.9328	19.9328	8.83621	585.45	186.999	405.027	186.588	48.7019	1377.63	3.49339	257.689	15.412	817.452	146.517	84.4577	1.64395	5.9	10.4	12
2014	CALARASI			73.4	321429	187.289	469.466	248.889	383.288	295.244	68.7555	68.1332	147.155	34.8444	57.2444	28.9333	656.755	632.177	364	215.289	121.022	1362.35	3.42222	232.4	36.0888	795.199	178.578	89.5999	2.8	8.6	15.8	19
2014	CARAS-SEVERIN	14.7967		74.7	333843	174.933	407.377	198.896	361.547	473.875	170.739	50.6226	215.67	70.9915	158.158	50.0235	582.31	560.443	644.614	266.293	279.173	1224.23	10.1844	209.979	9.2858	767.726	266.892	65.3002	1.49771	5.9	9.7	10.1
2014	CLUJ	20.68		76.66	718404	255.567	333.795	64.7268	39.3929	301.084	48.3015	45.3784	77.9506	47.8839	118.735	45.3784	589.362	104.12	349.386	123.329	211.998	1096.46	3.75833	248.885	2.92315	639.473	260.299	51.6423	1.53117	3.2	7.2	8
2014	CONSTANTA	20.335		75.09	771506	103.953	276.861	40.57	87.7505	249.123	69.2153	12.832	56.5128	27.6083	33.4411	23.331	380.814	128.32	318.338	69.3449	84.3804	1016.97	3.62927	235.125	12.7024	539.335	121.451	55.2167	1.68502	7.7	11.4	13.4
2014	COVASNA			75.07	229958	258.743	307.882	35.2238	61.3155	183.512	43.0513	54.3578	70.4476	17.8293	99.5834	48.7045	566.625	96.5394	226.563	124.805	166.117	1093.68	1.73945	232.651	14.3504	619.678	290.488	45.6605	0.869724	4.1	7.7	9.5
2014	DAMBOVITA			75.16	533057	166.586	333.548	18.7597	39.2078	405.585	82.5428	44.8357	100.177	38.4574	29.4528	10.8806	500.134	57.9675	488.128	145.013	78.7908	1177.36	6.7535	233.559	6.00311	719.06	163.772	56.2792	2.62636	5.1	7.9	8.6
2014	DOLJ			74.76	708129	315.62	519.397	287.659	311.102	520.244	67.7843	26.6901	101.253	28.6671	48.4375	10.5913	835.017	598.761	588.028	127.943	87.6959	1356.11	8.89668	207.307	7.34329	902.378	226.512	64.5363	2.40069	3.5	7.8	9.5
2014	GALATI		7.61	74.89	636818	225.025	286.11	212.934	372.634	279.986	81.3419	50.878	86.3669	50.2498	103.797	41.1421	511.135	585.568	361.328	137.245	195.189	1072.05	7.69451	209.793	11.7773	573.476	208.694	67.2092	1.41328	4.5	7.8	9.2
2014	GIURGIU	21.95		73.37	279393	196.855	380.11	80.1738	178.244	367.94	112.029	34.3602	82.6792	22.191	40.0869	14.3168	576.965	258.417	479.969	117.039	76.5946	1513.64	4.65294	244.459	7.51629	1017.92	289.556	59.4145	1.07376	8.2	13.3	15.9
2014	GORJ	27.71		74.98	371345	436.521	787.139	237.784	399.359	403.937	124.413	56.8205	129.529	40.9323	53.3197	15.6189	1223.66	637.143	528.35	186.35	109.871	1152.03	5.38583	194.428	15.3496	725.74	224.32	42.2787	1.61575	7.3	10.4	10.4
2014	HARGHITA	17.74		75.74	335058	285.921	413.361	45.9622	44.1715	140.871	21.1904	21.1904	96.9981	39.3962	65.9587	14.6243	699.282	90.1336	162.061	118.188	119.979	1062.5	0.298456	203.248	7.75985	619.594	265.626	60.885	1.19382	6.4	9.1	10
2014	HUNEDOARA	14.765		75.12	477675	395.876	485.686	222.955	181.295	498.875	103.208	106.139	130.214	108.861	90.2287	24.0749	881.562	404.25	602.083	236.353	223.164	1226.98	6.07107	265.452	14.2356	733.134	328.257	64.479	0.837389	4.6	7.2	7.5
2014	IALOMITA			74.19	297343	233.064	596.954	71.9708	91.1405	314.115	51.792	59.5272	184.299	34.6401	31.9496	9.41673	830.018	163.111	365.907	243.826	76.0065	1315.32	4.37206	243.154	6.38993	829.009	209.522	69.2803	2.35418	6.1	9.3	10.4
2014	IASI	22.28	21.57	75.8	892215	165.767	275.718	140.997	160.724	255.544	48.5309	20.0624	102.666	67.9208	88.2074	23.8732	441.486	301.721	304.075	122.728	180.001	967.704	3.4745	211.72	11.096	489.456	85.1813	66.5759	1.90537	2	7.6	8.6
2014	ILFOV			75.03	364954	185.229	266.883	33.4289	107.137	250.169	75.352	35.8949	74.5299	25.7567	40.5531	25.4827	452.112	140.566	325.52	110.425	91.7924	1030.27	3.8361	223.316	2.74007	609.94	197.559	45.2112	1.91805	3.1	4.5	6.6
2014	MARAMURES	27.02		74.87	528768	506.46	467.124	130.114	116.686	323.204	72.0543	69.4066	153.565	43.6865	58.4377	20.2357	973.584	246.8	395.258	222.971	122.36	1051.88	5.48445	189.686	9.64506	593.077	186.471	62.5983	2.26943	3.9	7.3	8.8
2014	MEHEDINTI			74.16	291674	162.167	338.391	206.052	124.797	383.99	32.2278	57.2557	122.74	42.8561	38.7419	16.1139	500.559	330.849	416.218	179.995	97.7118	1373.79	6.85697	236.565	8.91406	870.835	285.25	55.1986	2.74279	4.6	8.3	9.7
2014	MURES			75.57	598872	299.396	435.652	117.22	168.984	285.036	26.8839	24.8801	45.4187	42.0791	52.0979	12.5235	735.049	286.205	311.92	70.2988	106.701	1140.64	4.84244	259.655	24.7131	570.239	322.773	86.162	4.50848	4.5	9.8	11.8
2014	NEAMT	23.83		75.27	582445	114.861	274.704	294.105	406.734	341.835	118.981	30.5608	124.819	20.7745	30.3891	7.89774	389.565	700.839	460.816	155.379	59.0614	1126.8	4.80732	231.61	12.3617	606.237	171.518	77.6039	3.60549	5.3	9.4	11
2014	OLT	24.51		74.25	459212	386.967	474.509	270.028	234.097	627.161	80.7906	99.7361	96.6874	36.1489	42.0285	16.3323	861.476	504.124	707.952	196.423	94.5097	1412.42	10.2349	218.418	0.435529	950.977	166.59	77.5241	2.17764	4.5	7.4	9.2
2014	PRAHOVA	32.205	17.98	75.8	817954	161.256	338.528	59.6611	126.78	375.327	105.507	48.4135	98.294	59.172	43.2787	17.4826	499.784	186.441	480.834	146.708	119.933	1202.27	4.15671	226.052	11.9811	691.604	243.168	76.1657	1.83384	4.9	7.7	8.6
2014	SALAJ	22.72		74.58	249405	283.475	465.508	145.145	134.721	425.813	102.644	53.3269	53.7279	18.4439	22.8544	8.82099	748.983	279.866	528.458	107.055	50.1193	1191.64	4.81145	217.718	6.81622	741.364	359.255	48.1145	2.00477	8.2	10.7	11.9
2014	SATU MARE	27.74		73.09	392794	214.362	434.324	19.6032	34.1146	322.561	143.078	65.9379	99.0341	39.9701	99.7979	24.4403	648.686	53.7177	465.638	164.972	164.208	1087.85	6.36466	251.531	1.52752	591.913	293.793	58.3003	1.52752	5	7.8	8.6
2014	SIBIU	21.29		76.07	463228	512.491	352.742	34.5402	28.9274	353.821	34.3243	87.2141	78.1473	44.2547	29.3592	9.06681	865.233	63.4677	388.146	165.361	82.6807	991.089	2.15876	216.092	14.6796	549.837	292.081	55.6961	2.15876	5.3	8.4	10
2014	SUCEAVA	25.0475		75.92	741314	157.423	232.965	168.485	255.222	325.638	58.5447	14.5687	43.3015	31.026	42.3572	29.4072	390.388	423.707	384.183	57.8702	102.79	1040.72	4.58645	193.036	3.91197	640.619	228.918	35.4775	2.83281	6.1	8.6	10.9
2014	TELEORMAN	22.95		74.45	399528	175.457	357.672	107.627	193.729	657.276	143.419	47.3058	160.94	57.0673	131.906	85.601	533.129	301.356	800.695	208.246	274.574	1691.25	11.2633	243.788	9.26093	1188.65	270.069	53.0626	1.00118	5.4	10.5	11.8
2014	TIMIS	25.78	9.94	76.12	737881	243.671	429.744	76.8417	147.585	287.58	32.2545	41.7411	179.026	34.5584	45.8068	14.0944	673.415	224.426	319.835	220.767	94.4597	1033.09	5.14988	238.25	4.20122	506.315	172.114	78.4679	1.89732	4.2	7.2	8.8
2014	TULCEA			73.59	248139	226.083	405.418	61.256	44.33	242.203	22.971	38.285	107.601	14.105	30.225	10.075	631.501	105.586	265.174	145.886	54.405	1247.69	8.866	280.891	8.866	694.772	179.335	53.196	2.418	6.5	11	12
2014	VALCEA	26.03		77.89	407291	168.921	444.645	47.1407	106.067	445.382	138.721	38.7929	149.033	38.3019	62.6088	32.9003	613.566	153.207	584.103	187.826	133.811	1013.03	2.70077	184.144	8.34784	642.293	146.824	40.2661	1.22762	7.7	9.4	10.8
2014	VASLUI	26.25		74.53	472987	262.586	394.091	193.24	240.387	333.413	57.7183	45.033	86.0489	35.7304	39.1131	13.3196	656.678	433.627	391.131	131.082	88.1631	1135.13	6.13125	200.428	5.49698	635.113	218.611	76.5349	2.74849	2.6	8.7	12.2
2014	VRANCEA			75.49	394345	411.061	305.824	86.7261	226.959	341.833	65.1714	54.7744	61.3676	50.4634	45.8989	19.0189	716.885	313.685	407.004	116.142	115.381	1200.22	2.78944	183.342	22.5691	725	158.237	66.1857	1.7751	6.8	11.1	12.3
2015	ALBA	23.05		76.06	382870	357.824	383.681	214.694	168.464	413.979	77.0497	34.4765	121.451	54.0653	65.8187	17.4994	741.505	383.159	491.028	155.928	137.383	1212.16	1.56711	202.941	10.1862	727.923	386.032	72.6095	4.17896	3.5	7.3	8.6
2015	ARAD	28.185		74.61	475805	257.458	228.665	146.699	212.062	318.198	36.9899	96.2579	75.8714	38.6713	44.5561	12.4	486.124	358.76	355.188	172.129	95.6274	1292.76	3.36272	238.123	21.8577	750.097	306.008	81.1257	0.21017	4.1	6	8.2
2015	ARGES	23.465		75.97	649318	359.762	404.578	315.254	375.933	429.836	142.149	38.3479	93.9447	59.601	43.5842	14.9388	764.34	691.187	571.985	132.293	118.124	1160.14	5.23626	223.003	23.1012	672.86	184.039	68.0714	1.54008	4.6	6.8	8.1
2015	BACAU	29.525		74.12	749763	163.918	277.955	224.871	320.368	229.406	59.4855	26.8085	61.086	16.9387	25.0746	12.1372	441.873	545.239	288.891	87.8944	54.1504	1151.7	6.40202	206.732	13.0708	631.4	195.929	62.153	2.66751	3.3	7.1	8.8
2015	BIHOR			74.41	621043	630.391	533.779	115.773	105.951	395.303	24.3139	56.5178	50.3991	34.1361	46.3736	9.66117	1164.17	221.724	419.617	106.917	90.1709	1218.27	1.61019	236.377	0.322039	744.393	446.99	74.23	3.22039	5.5	8.3	10.7
2015	BISTRITA-NASAUD	19.43		75.77	329875	486.851	243.122	126.412	50.6252	247.063	28.1925	86.0932	42.7435	18.1887	24.8579	10.0038	729.973	177.037	275.256	128.837	53.0504	1038.58	2.42516	178.856	5.45661	658.431	377.416	48.8064	3.94089	3.5	6.6	8.6
2015	BOTOSANI	29.93		74.27	459430	286.877	356.093	352.611	423.568	485.166	81.6229	25.4663	122.761	46.1441	29.8196	7.8358	642.971	776.179	566.789	148.227	83.7995	1282.46	4.13556	229.415	25.9017	760.29	243.345	81.4052	1.74129	5.6	9.3	11.2
2015	BRAILA			74.62	360022	196.377	188.322	45.275	17.4989	281.372	83.0505	10.5549	43.0529	24.443	28.3316	10.2771	384.699	62.7739	364.422	53.6078	63.0517	1350.2	8.61058	267.761	20.5543	774.397	184.433	76.9397	1.3888	4.1	5.3	7
2015	BRASOV	26.24		76.56	630991	355.631	349.926	125.675	97.9412	285.899	25.04	44.3746	56.4192	24.2476	31.5377	9.03341	705.557	223.617	310.939	100.794	64.8187	1001.76	1.74329	241.208	9.98429	539.786	276.866	46.5934	3.16962	4	7	8.4
2015	BUCURESTI	30.114		77.77	2111634	154.288	196.814	28.7455	76.1496	175.788	44.7521	28.8402	74.4921	18.0903	24.957	7.90857	351.103	104.895	220.54	103.332	50.9558	1057.95	4.54624	254.116	4.87774	603.277	225.418	46.2201	0.757707	2.9	4.9	5.4
2015	BUZAU			75.04	483057	240.551	423.967	73.2833	101.644	377.595	53.8239	54.2379	122.76	19.6664	23.1857	5.5894	664.518	174.928	431.419	176.998	48.4415	1385.76	2.48418	255.663	9.52269	827.853	168.096	97.297	1.03507	5.2	8.5	10.2
2015	CALARASI			73.23	319793	185.12	464.676	466.239	414.643	345.223	65.6675	78.4883	145.094	39.7132	60.0388	27.8305	649.795	880.882	410.891	223.582	127.583	1393.09	1.87621	239.53	39.4005	813.339	187.934	87.8693	1.25081	5.1	11.3	14
2015	CARAS-SEVERIN	19.4488		74.4	331465	241.051	503.221	209.675	315.267	503.824	127.314	47.9689	174.981	64.5619	163.517	42.8401	744.272	524.942	631.138	222.95	270.918	1309.94	6.93889	248.593	10.8609	805.515	249.498	72.1041	1.20676	6.9	11.6	13.7
2015	CLUJ	27.965	17.3	76.71	720763	283.311	316.331	58.1328	39.8189	316.47	58.6878	33.853	87.9623	48.8371	100.172	36.4891	599.642	97.9518	375.158	121.815	185.498	1147.95	2.77484	256.95	1.80364	671.233	264.303	52.1669	2.49735	3.9	6.6	7.8
2015	CONSTANTA	22.97		74.84	770996	107.264	258.497	40.078	63.0353	266.798	62.1274	19.3257	47.6008	26.3296	29.5721	23.9949	365.761	103.113	328.925	66.9264	79.8967	1026.72	4.40988	231	11.8029	557.072	119.586	62.1274	2.20494	6	9.6	10.5
2015	COVASNA			75.43	229476	230.525	333.804	26.5823	48.8068	191.741	45.3206	48.8068	88.0266	31.3758	123.324	33.5547	564.329	75.3891	237.062	136.833	188.255	1073.75	3.05043	214.837	11.7659	642.769	327.703	38.784	0.871551	5.5	7.8	8.3
2015	DAMBOVITA			75.24	531195	171.877	285.394	25.7909	55.5352	319.28	67.96	38.9687	78.1257	33.6976	18.8255	6.21241	457.271	81.3261	387.24	117.094	58.7355	1193.91	3.38859	236.636	20.8963	726.852	231.365	61.5593	2.82382	4.1	6.8	8.2
2015	DOLJ			74.47	705007	399.003	552.193	249.927	297.728	544.534	50.7796	25.248	63.6873	23.5459	36.7372	9.07792	951.196	547.654	595.313	88.9353	69.361	1422.54	6.80844	217.87	1.84395	946.799	245.529	72.1979	1.9858	4.4	9.6	11.8
2015	GALATI			75.21	635363	178.166	251.51	326.742	391.745	270.397	98.6837	37.6163	78.6952	46.7449	100.572	38.8754	429.676	718.487	369.08	116.311	186.193	1085.68	6.29561	206.968	13.693	588.797	238.289	71.1404	1.41651	3.1	5.4	6.9
2015	GIURGIU	22.13	10.9	73.52	278167	177.951	359.137	86.9981	152.426	399.041	103.894	29.4787	66.5068	35.2306	38.4661	13.6609	537.087	239.425	502.935	95.9855	87.3576	1501.98	9.3469	267.106	7.54942	998.321	261.354	53.2054	0.359496	3.2	6.4	7.2
2015	GORJ			75.06	369004	477.231	858.256	246.881	389.698	382.11	133.061	45.799	113.007	49.593	36.856	16.531	1335.49	636.578	515.171	158.806	102.98	1140.1	2.981	200.811	18.97	714.355	213.819	44.715	1.897	5	7	9.7
2015	HARGHITA	18.4		75.84	334611	298.854	398.971	66.0468	44.5293	176.922	20.0233	22.7129	83.6793	42.1385	48.1156	7.17251	697.825	110.576	196.945	106.392	97.4266	1107.85	0.896563	204.416	6.27594	642.537	287.199	81.8861	3.2874	4.7	8.1	9
2015	HUNEDOARA	13.065		74.64	474178	526.806	544.099	98.908	88.3634	543.045	104.391	79.7169	122.317	101.017	90.4724	24.8852	1070.91	187.271	647.436	202.034	216.374	1243.41	5.06139	261.294	12.4426	760.474	329.201	70.0159	1.05446	5.6	7.3	8.6
2015	IALOMITA			74.12	295916	227.767	675.192	92.2559	102.732	298.733	55.4211	57.7867	156.463	19.9381	31.0899	8.78628	902.959	194.988	354.155	214.25	59.8143	1298.68	1.35173	244.664	7.77248	811.041	219.319	61.8419	1.35173	2.2	7	9.9
2015	IASI	39.22	23.16	75.51	910984	174.756	274.648	143.801	153.57	249.84	41.6034	11.0869	86.939	61.2524	79.694	14.2703	449.404	297.371	291.443	98.0259	155.217	1001.44	2.52474	219.762	10.7576	507.803	88.366	77.9377	3.40291	3.5	6.8	8
2015	ILFOV			75.4	376691	163.264	272.106	43.537	138.841	250.072	57.3414	34.7765	77.2516	24.6887	33.9801	13.2735	435.37	182.378	307.414	112.028	71.9423	1008.52	5.57486	214.499	6.1058	588.281	214.765	52.2975	1.06188	3.9	6.1	7.2
2015	MARAMURES	20.265	11.85	74.84	527578	538.309	448.464	84.5373	92.1191	299.292	62.55	74.4914	150.689	40.1836	43.5954	14.595	986.774	176.656	361.842	225.18	98.3741	1104.67	5.11773	194.284	10.0459	628.912	196.938	58.5695	3.03273	5	8.7	10.9
2015	MEHEDINTI	29.78		74.12	289469	221.785	359.624	185.167	113.311	398.316	26.9459	97.7652	58.0373	38.0006	19.0003	8.6365	581.409	298.478	425.261	155.803	65.6374	1355.24	7.94558	221.785	10.3638	885.069	275.332	59.0737	3.10914	8.3	12.7	14.2
2015	MURES			75.19	597965	337.812	459.224	97.3301	201.35	312.058	31.44	27.5936	51.3408	35.6208	33.7812	9.03063	797.037	298.68	343.498	78.9344	78.4327	1214.45	6.85659	259.714	26.2557	628.967	354.536	96.3267	3.01021	3.3	9.9	11.8
2015	NEAMT			75.28	580834	128.78	275.81	320.574	441.779	331.248	104.677	22.0373	99.1677	23.5868	36.1549	8.26398	404.591	762.352	435.925	121.205	68.0057	1204.47	4.99282	238.106	16.528	651.994	185.767	98.6512	1.5495	3.1	6.2	9.1
2015	OLT	27.78		74.06	455002	405.713	381.317	349.009	267.032	627.69	69.2305	91.2084	87.2524	27.912	40.6592	17.8021	787.03	616.041	696.92	178.461	86.3732	1400.87	11.2087	233.625	3.29669	917.359	145.054	90.7688	1.75823	3.7	7.6	8.8
2015	PRAHOVA	34.99	16.89	75.83	814226	154.625	342.902	60.3027	120.114	383.309	125.764	32.4234	88.9188	58.8289	55.2672	15.352	497.528	180.417	509.072	121.342	129.448	1278.76	4.29856	241.333	14.6151	744.265	265.528	81.3042	1.22816	4.2	6.7	7.1
2015	SALAJ	26.25		74.59	248658	366.367	538.893	119.843	145.179	461.276	80.0296	59.5195	90.4857	14.0756	25.7382	8.04318	905.259	265.023	541.306	150.005	47.8569	1247.5	4.42375	224.807	9.24965	785.014	339.824	59.1173	3.21727	4.4	8.4	11.6
2015	SATU MARE	18.88		73.19	392280	260.783	494.545	21.1584	27.0215	423.167	113.184	44.611	129.244	32.8847	90.4966	14.7854	755.328	48.1799	536.352	173.855	138.167	1146.12	7.13776	244.468	2.5492	635.261	312.532	76.476	1.78444	5.4	8.5	10.7
2015	SIBIU	23.54		76.18	464077	609.382	397.994	46.3285	37.4938	424.929	19.3933	96.1047	60.7658	35.7699	18.5314	5.38704	1007.38	83.8223	444.323	156.871	59.6884	1017.93	3.01674	210.525	14.8682	588.48	327.532	65.5064	2.15481	2.6	6.3	7.2
2015	SUCEAVA	26.0433		75.73	743744	170.085	245.649	181.111	272.271	341.919	49.4794	10.353	41.2776	30.2523	43.6978	24.4708	415.734	453.382	391.398	51.6307	98.421	1070.4	4.97483	190.657	2.6891	660.846	224.943	45.1768	1.88237	6.4	9.3	10.5
2015	TELEORMAN			74.4	394976	260.775	350.907	77.2199	161.276	671.94	145.072	52.4082	197.734	45.8256	109.88	76.4603	611.683	238.496	817.012	250.142	232.166	1682.63	9.36766	245.331	9.36766	1171.46	258.497	77.2199	1.2659	3.6	7.1	8.9
2015	TIMIS	30.12	11.12	75.93	741199	269.563	434.431	63.006	115.623	293.039	36.9671	39.3956	158.257	37.9115	45.8716	9.44416	703.994	178.629	330.006	197.653	93.2273	1097.01	8.63466	251.619	8.90449	565.03	177.82	77.577	0.539666	3.7	7	7.8
2015	TULCEA			73.52	246521	278.272	324.11	60.8467	69.7709	274.216	29.2064	64.9032	94.5153	16.6314	22.7161	9.73548	602.383	130.618	303.422	159.418	49.083	1239.25	5.67903	283.546	13.3863	682.295	184.163	62.0637	3.24516	7.8	14.5	16.1
2015	VALCEA			77.51	405634	183.417	454.597	45.1146	120.305	555.18	154.326	34.2673	129.92	41.1701	59.6597	26.8715	638.014	165.42	709.507	164.187	127.701	1020.13	1.97222	174.295	9.86111	667.843	150.628	32.2951	2.46528	3.9	6.4	9.6
2015	VASLUI	26.31		74.59	480103	267.859	384.501	186.002	225.785	357.423	42.0743	32.9096	76.6502	33.951	35.4091	10.4144	652.36	411.787	399.498	109.56	79.7745	1151.63	5.4155	204.123	6.66524	644.653	233.283	84.9818	1.8746	4.1	7.8	9.4
2015	VRANCEA			75.54	393204	280.262	439.467	136.825	281.025	347.657	71.9728	82.9086	74.7703	38.6568	39.9284	10.1728	719.728	417.849	419.63	157.679	88.758	1238.8	3.81481	192.775	20.0914	733.97	166.58	82.9086	0.508642	6	7.2	9.5
2016	ALBA	17.78		76.08	381372	370.767	323.044	207.147	157.064	416.129	72.8947	54.8021	99.1158	39.0695	58.2109	17.0437	693.811	364.211	489.024	153.918	114.324	1168.15	1.57327	213.44	11.5373	671.523	357.656	64.5039	1.04884	3.4	6.2	6.8
2016	ARAD	24.825		74.89	474643	294.748	262.934	199.097	191.934	310.339	28.8638	96.0722	81.1136	33.7095	32.2348	13.2731	557.682	391.031	339.202	177.186	79.2174	1241.99	3.58164	227.539	26.757	724.123	279.789	82.5884	0.842739	3.3	5.8	7.7
2016	ARGES	33.89		76.08	646649	478.003	351.659	310.833	252.842	381.505	142.891	40.5166	83.5074	57.682	43.1455	16.2376	829.662	563.675	524.396	124.024	117.065	1165.24	5.72181	211.243	21.1861	674.555	183.252	78.8681	1.23715	5.1	7.2	8.7
2016	BACAU	19.38		74.54	748459	171.953	241.964	216.846	276.969	233.413	54.2448	24.3166	50.2366	20.3084	28.5921	15.4985	413.917	493.815	287.658	74.5532	64.399	1167.2	5.87875	220.186	4.94349	634.504	185.581	52.2407	1.87051	3.5	7.3	8.9
2016	BIHOR	23.34		74.73	619758	614.433	551.99	107.623	111.656	397.736	27.7528	60.9915	54.3761	34.5296	42.92	7.42225	1166.42	219.279	425.489	115.368	84.8718	1176.91	1.93624	255.745	0.161353	680.588	377.405	69.7046	3.06571	4.5	8.5	10.1
2016	BISTRITA-NASAUD			75.96	329643	462.925	228.429	105.872	36.0997	222.058	16.9881	93.7378	43.3803	20.0217	21.2351	8.7974	691.354	141.972	239.046	137.118	50.0541	993.499	4.55038	186.262	2.42687	622.188	366.76	46.1105	3.33694	4.1	6.7	7.3
2016	BOTOSANI	27.78		74.23	456763	246.298	287.677	405.9	376.125	468.952	51.8869	29.9937	123.04	29.7747	26.7097	5.69223	533.975	782.025	520.839	153.033	62.1767	1277.91	3.72184	230.535	29.5558	737.363	231.192	80.1291	1.97039	5.6	9.7	11.2
2016	BRAILA			75.29	356503	251.05	170.546	298.174	37.0263	323.419	91.7243	22.7207	71.5281	32.2578	29.7333	7.29307	421.595	335.201	415.144	94.2489	69.2841	1367.73	5.61005	280.503	17.1107	787.651	176.436	65.6376	2.80503	5.8	10.7	12.3
2016	BRASOV	28.655		77.02	631835	345.502	317.488	130.414	101.292	261.144	23.5821	38.6177	44.6319	23.5821	30.8625	11.7119	662.99	231.706	284.726	83.2496	66.1565	976.204	1.10788	245.159	10.2875	484.145	240.094	54.4446	1.42442	3.8	6.7	7.9
2016	BUCURESTI	31.2975		77.72	2107500	160.19	191.554	24.5314	53.5706	162.562	38.0546	22.4911	66.6667	17.1293	26.3345	7.02254	351.744	78.102	200.617	89.1578	50.4864	1055.8	3.13167	256.228	4.60261	591.364	206.121	48.7782	0.996441	2.5	4.1	5
2016	BUZAU			75.29	479139	245.649	395.919	88.0747	114.581	376.091	56.1424	58.6469	112.493	12.105	14.1921	6.88735	641.567	202.655	432.234	171.14	33.1845	1402.1	2.50449	277.581	12.7312	817.925	164.462	94.3359	1.25225	3.4	8.1	8.8
2016	CALARASI	29.53		73.76	317770	244.202	414.451	549.454	337.036	282.28	49.4068	60.1064	136.262	52.239	63.2533	23.2873	658.652	886.49	331.686	196.368	138.78	1374.89	2.51754	217.453	54.1272	767.536	181.893	95.9814	0.944079	5.7	12.1	14.5
2016	CARAS-SEVERIN	16.9433		74.8	328464	313.276	409.482	273.089	320.279	591.541	89.2031	54.1916	165.924	51.4516	163.488	27.0958	722.758	593.368	680.744	220.115	242.036	1242.45	5.48005	228.336	7.91563	761.118	231.684	60.2806	0.913342	4.8	8.8	10.8
2016	CLUJ	25.925		76.93	722779	224.827	280.03	72.0829	43.7201	283.074	38.3243	26.4258	79.139	46.2105	76.2335	29.3312	504.857	115.803	321.398	105.565	151.775	1092.31	3.45887	258.447	2.49039	610.283	267.302	58.3858	1.66026	2.4	4.6	5.1
2016	CONSTANTA			74.99	770252	125.024	238.883	35.1833	50.7626	293.8	61.5383	22.7198	59.5909	24.9269	34.0148	26.7445	363.907	85.9459	355.338	82.3107	85.6862	1058.74	5.06328	242.778	13.5021	570.203	122.947	62.9664	2.46673	5.1	7.7	9.2
2016	COVASNA			75.76	228897	201.838	277.854	70.7742	54.1728	224.118	46.7459	77.3274	44.5615	20.9701	96.9869	32.7658	479.692	124.947	270.864	121.889	150.723	1089.57	3.49502	215.818	14.8538	647.89	327.658	33.6396	3.9319	3.5	9.2	10.9
2016	DAMBOVITA			75.43	528978	168.627	229.121	36.1074	39.3211	289.237	50.6637	42.5349	78.0751	27.4113	15.1235	4.53705	397.748	75.4285	339.901	120.61	47.0719	1202.51	3.21374	232.146	52.9323	694.736	202.277	49.9076	1.70139	3.6	6	7.6
2016	DOLJ			74.63	701249	417.826	476.721	268.949	298.182	540.749	40.7844	32.0856	69.7327	24.9555	39.9288	7.70055	894.547	567.131	581.534	101.818	72.5848	1346.31	5.56151	209.769	3.27986	892.693	230.589	64.599	1.28342	2.4	5.3	6.9
2016	GALATI			75.53	632913	131.614	218.355	314.103	358.027	265.123	79.6318	39.9739	76.6298	40.6059	88.0058	29.8619	349.969	672.13	344.755	116.604	158.474	1105.84	8.21598	214.247	16.59	576.541	241.581	78.3678	1.896	6.2	8.6	10.1
2016	GIURGIU			73.92	277042	195.638	307.535	154.489	125.974	347.601	105.038	30.6813	77.2446	32.486	40.788	12.2725	503.173	280.463	452.639	107.926	85.5466	1531.18	9.38486	276.131	9.0239	989.02	237.87	59.1968	1.08287	5.3	9.7	13
2016	GORJ	25.26		75.33	366510	447.191	723.036	306.404	308.586	378.162	200.267	70.3937	106.955	61.3899	55.3873	21.5547	1170.23	614.99	578.429	177.349	138.332	1113.2	1.90991	220.458	14.4607	681.291	200.54	44.7464	2.72844	5.3	9.1	10.7
2016	HARGHITA			76.14	333862	301.622	303.419	61.4026	48.2235	170.729	16.1743	19.7686	93.4518	34.4454	37.1411	5.09192	605.04	109.626	186.904	113.22	76.6784	1075	1.1981	203.377	6.29002	616.422	268.374	68.5912	2.3962	3.4	6.8	8.3
2016	HUNEDOARA	12.83		74.68	470451	540.97	514.187	117.334	70.1455	527.366	123.924	72.4836	122.011	100.542	90.5514	26.7828	1055.16	187.48	651.29	194.494	217.876	1297.05	4.88893	273.992	14.8793	783.716	335.21	69.0826	1.06281	5.9	8.8	9.6
2016	IALOMITA	26.83		74.35	294283	250.439	662.627	100.923	97.1854	301.75	43.1557	52.3306	160.05	27.5245	49.9519	7.4758	913.067	198.109	344.906	212.381	84.9522	1327.29	5.09713	254.857	15.2914	807.046	211.701	63.2045	1.01943	5	8.9	10.7
2016	IASI	39.06	19.95	75.65	922198	144.763	212.861	126.871	134.461	234.115	39.9047	14.2052	64.7366	53.2424	62.351	12.4702	357.624	261.332	274.019	78.9418	128.064	958.579	3.36153	225.982	4.22903	473.543	85.448	69.6163	2.0603	2.6	6	6.9
2016	ILFOV			75.76	391027	181.062	227.35	31.9671	94.1111	250.366	56.2621	31.4556	77.2325	24.8065	40.6622	14.577	408.412	126.078	306.628	108.688	80.0456	1006.07	5.11474	216.865	4.859	588.706	212.517	50.3802	1.02295	2	3.3	4.1
2016	MARAMURES	19.515	14.22	74.68	526413	526.963	373.661	111.889	97.262	265.951	79.7853	58.8891	137.915	27.165	27.3549	8.16849	900.624	209.151	345.736	196.804	62.6884	1088.31	3.03944	199.273	13.8674	609.787	233.087	65.5379	2.08961	4.2	6.2	7
2016	MEHEDINTI	26.45		74.84	287192	233.293	327.307	287.612	96.103	301.192	21.9365	113.513	73.47	31.3379	19.8473	9.74958	560.601	383.715	323.129	186.983	60.9348	1309.58	4.17839	230.508	12.187	832.196	228.07	61.283	2.78559	8.3	13.6	15.6
2016	MURES			75.22	596660	386.82	440.117	115.309	178.494	274.863	23.4639	31.0059	42.0675	33.0171	40.2239	7.03918	826.937	293.802	298.327	73.0734	80.2802	1196.83	5.02799	254.081	21.788	626.152	359.669	88.4926	3.18439	4.6	8.6	9.6
2016	NEAMT			75.58	578360	129.331	244.312	318.66	329.553	320.734	116.191	23.3419	94.0591	18.5006	21.7857	7.95352	373.643	648.212	436.925	117.401	48.2399	1166.23	6.3974	232.381	12.7948	643.544	171.174	80.0539	2.42064	1.8	6.1	8
2016	OLT	25.75		74.63	450448	425.798	360.974	444.002	225.331	588.525	47.5083	92.1305	92.1305	29.3042	32.4122	11.1001	786.772	669.334	636.033	184.261	72.8164	1364.42	7.77004	232.435	5.32803	870.689	96.7925	96.5705	1.77601	2.4	5.6	6.8
2016	PRAHOVA	29.11	18.01	75.79	809606	146.862	309.533	59.2881	109.806	395.995	107.213	34.0907	96.7137	57.5589	46.9364	17.1688	456.395	169.095	503.208	130.804	121.664	1295.82	4.19957	244.44	17.7864	743.448	267.414	82.3858	1.23517	2	4.5	5.4
2016	SALAJ	23.56		74.9	247769	332.568	563.024	114.623	110.183	406.023	71.4375	37.535	67.4015	16.5477	18.9693	6.05403	895.592	224.806	477.461	104.936	41.571	1186.99	3.63242	236.107	4.43962	723.254	326.917	56.1006	2.01801	2.8	6.8	9.9
2016	SATU MARE	15.2133		73.56	391135	295.55	508.009	40.3953	21.476	403.441	59.0589	52.6672	121.441	14.573	65.4505	9.97098	803.559	61.8712	462.5	174.109	89.9945	1106.52	4.85766	255.411	2.55666	587.521	292.738	63.9166	2.81233	6.8	10.3	11.9
2016	SIBIU	23.495	12.81	76.2	464746	788.603	292.848	62.83	37.2246	321.251	12.4799	84.7775	43.8949	19.7958	8.60685	1.5062	1081.45	100.055	333.731	128.672	29.9088	1015.39	3.65791	206.134	14.8468	571.28	294.785	66.7031	2.58206	2.6	6.3	8
2016	SUCEAVA	21.22		76.05	746237	147.004	194.04	198.462	250.859	302.049	43.0158	8.71037	51.4582	22.781	28.5432	11.5245	341.044	449.321	345.065	60.1686	62.8487	1037.87	4.55619	195.514	1.87608	635.187	216.151	38.5936	2.01009	4.9	7.5	8.4
2016	TELEORMAN			74.62	389940	296.712	251.577	99.7589	173.873	597.015	85.6542	50.0077	204.134	35.3901	88.2187	53.598	548.289	273.632	682.669	254.142	177.207	1693.85	7.43704	263.63	12.8225	1151.72	253.372	67.1898	1.5387	2.5	6	9.8
2016	TIMIS	33.17		76.15	743844	283.662	367.685	45.4396	100.155	270.756	31.3238	53.9092	150.704	27.0218	34.1469	7.39402	651.346	145.595	302.079	204.613	68.5628	1033.28	6.99071	224.241	5.51191	545.141	155.409	70.176	0.537747	3.1	4.4	5.7
2016	TULCEA			73.51	244461	302.298	221.303	82.2217	124.355	226.621	24.5438	110.447	55.2235	11.4538	15.1353	6.95407	523.601	206.577	251.165	165.671	33.5432	1269.32	6.13595	263.028	17.9988	700.316	197.987	60.5414	2.86344	5.4	11.3	13.4
2016	VALCEA	35.41		78.21	403407	176.992	390.672	40.9016	103.37	539.406	125.432	49.0819	126.919	40.4058	49.8256	24.0452	567.665	144.271	664.837	176.001	114.277	965.526	3.22255	174.761	12.1465	596.916	134.108	37.927	2.231	2.9	4.7	6.5
2016	VASLUI			74.74	482372	256.026	276.135	203.163	224.101	401.143	30.2671	44.7787	66.9608	29.4379	32.7548	6.42658	532.162	427.264	431.41	111.739	68.6192	1159.69	4.97541	214.772	4.35349	645.353	222.028	95.1548	2.07309	3.1	6.4	8.1
2016	VRANCEA			75.84	391780	261.116	352.749	122.518	298.126	325.438	62.5351	53.8568	45.1784	22.9721	34.2029	5.87064	613.865	420.644	387.973	99.0352	63.0456	1209.61	3.31819	200.623	22.4616	686.61	145.235	70.1925	2.04196	7	9	9.8
2017	ALBA	18.49		76.06	379663	445.395	338.458	171.731	114.312	422.217	78.2273	50.0444	88.7629	46.8837	49.2542	12.3794	783.853	286.043	500.444	138.807	108.517	1166.82	2.63391	226.253	12.3794	691.666	365.324	70.3255	2.10713	4	6.8	7.7
2017	ARAD	26.94	20.34	74.9	473554	314.009	295.214	182.872	161.544	295.848	35.6876	100.305	62.5061	37.3769	27.8743	7.17975	609.223	344.417	331.536	162.811	72.431	1336.91	4.43455	250.024	25.7626	757.886	304.928	95.2373	1.68935	3	6	7.4
2017	ARGES	23.4033	18.57	76.09	643647	609.962	342.734	299.854	233.358	452.733	106.114	38.9965	81.5664	47.0755	33.8695	14.6043	952.696	533.212	558.847	120.563	95.5493	1192.58	5.2824	213.626	28.8978	687.489	179.135	69.9141	2.17511	3.2	5.6	6.7
2017	BACAU	22.7033		74.39	745995	187.803	227.079	234.452	309.117	269.439	54.1559	22.9224	47.9896	21.5819	25.4693	19.5712	414.882	543.569	323.595	70.912	66.6224	1169.44	6.97056	206.302	8.7132	639.414	184.988	52.2792	2.01074	3.3	6.7	9
2017	BIHOR	13.6367		75.04	618773	552.707	491.133	119.592	100.36	448.468	38.3016	50.2608	69.1691	39.5945	40.0793	6.78763	1043.84	219.951	486.77	119.43	86.4614	1205.93	2.58576	249.041	0.48483	702.196	365.077	71.1085	1.45449	3.5	5.6	7.7
2017	BISTRITA-NASAUD			75.75	329516	365.688	172.981	92.2565	39.4518	228.214	16.9946	59.1777	52.1978	20.3329	15.1738	7.58689	538.669	131.708	245.208	111.375	43.0935	1087.35	2.4278	195.135	1.82085	676.75	413.03	58.5708	5.15908	4.6	8.1	8.6
2017	BOTOSANI	31.38		74.42	455093	285.656	297.961	378.824	331.8	468.256	63.064	25.4893	87.4547	33.6195	34.4984	7.03153	583.617	710.624	531.32	112.944	75.1495	1300.83	1.53815	238.193	30.1037	754.132	238.852	93.1678	1.97762	7.3	11.8	13
2017	BRAILA	22.98		75.15	352952	225.81	171.128	239.693	49.8651	377.672	88.6806	26.3492	84.1474	28.8991	29.1824	6.51647	396.938	289.558	466.352	110.497	64.598	1359.67	4.24987	277.658	22.3826	772.626	168.578	94.9138	1.69995	5.1	8.3	10.7
2017	BRASOV	35.1133	25.89	76.94	633088	457.124	282.899	134.42	122.258	250.676	25.4309	25.7468	51.6516	19.5865	23.0616	8.05575	740.024	256.678	276.107	77.3984	50.7039	1009.97	1.26365	250.518	12.0047	492.507	256.047	56.0744	2.68525	3.3	7	8.7
2017	BUCURESTI	29.67	20.94	77.84	2103278	214.142	175.108	24.438	47.9727	162.603	30.9517	26.5776	59.5261	14.2159	21.2525	4.80203	389.25	72.4108	193.555	86.1037	40.2705	1058.44	3.13796	254.698	4.23149	591.838	195.647	49.827	1.14108	2.2	4.3	4.8
2017	BUZAU	15.39		75.26	475333	214.797	326.298	152.525	154.418	380.575	64.7967	78.2609	91.094	14.5161	13.0435	5.25947	541.094	306.943	445.372	169.355	32.8191	1419.22	2.10379	283.801	21.4586	821.529	171.88	96.5639	0.631136	3.5	5.3	6.7
2017	CALARASI	25.17		73.99	315750	469.042	502.613	462.391	303.088	363.579	54.4735	50.673	118.131	57.9572	51.6231	20.2692	971.655	765.479	418.052	168.804	129.85	1407.76	3.48377	260.016	58.5907	761.679	177.039	107.363	2.21694	6.3	11.2	12.6
2017	CARAS-SEVERIN	21.415		75.04	325661	407.786	374.009	204.814	256.095	621.198	86.286	59.8782	109.93	55.2722	145.55	33.4704	781.795	460.909	707.484	169.808	234.293	1327.15	6.14136	232.45	13.8181	785.172	243.812	71.5468	2.45654	7	9.9	13.2
2017	CLUJ	25.9367	17.74	77.18	725807	207.907	248.689	68.1999	37.6133	294.293	41.8844	33.6178	94.2399	34.8578	45.7422	20.2533	456.595	105.813	336.178	127.858	100.853	1124.27	2.75555	265.635	1.65333	625.786	245.658	61.8622	2.61778	1.5	4.6	5.9
2017	CONSTANTA	24.182	12.29	75.3	769310	123.097	200.309	51.8647	40.0359	296.629	75.9122	24.6975	69.2829	30.2869	37.1762	24.8274	323.407	91.9005	372.542	93.9803	92.2905	1080.97	3.8996	227.607	14.5585	595.209	119.588	68.6329	1.03989	4	7.6	9
2017	COVASNA			75.45	228288	229.097	266.33	81.9141	63.0782	185.292	41.6141	64.8304	44.6804	11.8272	73.5913	20.588	495.427	144.992	226.906	109.511	106.006	1154.24	4.38043	219.898	11.8272	686.852	326.342	49.9369	2.62826	3.6	8.4	9.8
2017	DAMBOVITA	19.5275		75.51	526911	204.019	224.137	38.5264	51.8114	279.933	47.2566	54.848	76.4835	26.57	16.5113	4.36506	428.156	90.3378	327.19	131.331	47.4463	1237.59	2.08764	237.232	40.6141	726.498	206.486	62.6292	1.70807	3.4	6.5	8.5
2017	DOLJ	27.97		74.84	697891	531.888	432.876	304.775	273.395	482.597	26.6517	29.8041	66.0562	23.7859	36.2521	7.02115	964.764	578.171	509.249	95.8602	67.0592	1377.29	6.73458	216.939	3.8688	899.997	248.606	72.3609	1.57618	2.3	5.4	7.7
2017	GALATI	23.66		75.16	630831	146.156	231.441	327.187	357.148	270.754	62.6158	40.4229	65.3107	48.3489	100.027	29.9605	377.597	684.335	333.37	105.734	178.336	1157.36	5.86528	218.601	16.0106	608.404	259.975	75.139	1.90225	5.6	7.9	9.3
2017	GIURGIU	20.26		73.92	275857	224.392	282.755	137.39	122.527	351.994	105.127	31.5381	71.0513	38.4257	36.2507	12.3252	507.147	259.917	457.121	102.589	87.0016	1567.48	9.42517	259.917	9.42517	1024.44	245.055	62.7137	1.45003	4	5.2	6.4
2017	GORJ	30.305		75.35	364189	548.067	685.908	370.137	230.924	431.644	196.327	74.1373	98.026	66.9982	43.6586	14.8275	1233.97	601.062	627.971	172.163	125.484	1104.1	1.09833	212.802	13.7291	689.203	202.367	38.4416	0.549165	3.5	7	7.8
2017	HARGHITA	12.95		76.27	333213	349.926	286.904	70.8256	54.3196	188.768	17.4063	33.6121	113.141	26.1094	43.8158	7.80282	636.83	125.145	206.174	146.753	77.7281	1088.49		210.676	3.6013	616.723	281.202	69.9252	2.10076	3.4	5.9	7.1
2017	HUNEDOARA	19.6367		74.89	466215	568.193	435.85	220.285	142.638	525.08	126.551	83.0089	103.386	117.757	77.8611	22.5218	1004.04	362.923	651.631	186.395	218.14	1253.07	3.00291	265.972	10.5102	761.237	335.897	72.2842	0.64348	4.3	5.7	6.8
2017	IALOMITA	25.12		74.6	292380	261.988	573.569	77.6387	76.6126	394.35	47.1989	45.8308	177.851	38.6483	51.3031	9.9186	835.556	154.251	441.549	223.682	99.87	1330.46	2.05212	260.278	8.55052	811.273	219.235	72.1664		2.8	6.6	9.1
2017	IASI	33.3967	28.7	76.04	931085	173.239	210.722	154.336	132.963	238.109	39.309	16.5398	60.1449	42.7458	52.8416	13.103	383.961	287.299	277.418	76.6847	108.69	980.899	3.32945	218.24	6.8737	477.507	90.4321	68.2	1.71843	2.2	5.5	6.4
2017	ILFOV			75.74	407653	224.946	221.267	27.965	93.2165	232.305	41.9474	33.3617	61.0814	16.9262	24.2854	11.7747	446.213	121.181	274.253	94.4431	52.9862	991.775	4.66083	212.19	3.18899	574.999	193.547	51.2691	1.71715	2.9	5.2	6.4
2017	MARAMURES	20.408	16.85	74.82	525098	490.004	338.223	164.35	115.788	294.421	65.702	73.5101	110.836	25.1382	28.1852	6.28454	828.226	280.138	360.123	184.347	59.6079	1085.89	5.90366	201.867	10.2838	602.935	204.152	71.7961	2.85661	4.4	7.1	7.9
2017	MEHEDINTI	26.7	16.8	74.75	284996	277.548	328.426	378.251	120.002	309.127	25.6144	125.616	70.1764	30.5267	28.7723	7.71941	605.973	498.253	334.742	195.792	67.0185	1328.09	7.01764	223.512	1.05265	859.31	223.512	68.7729	0.701764	4.3	8.7	9.2
2017	MURES	25.24		75.58	595388	353.383	428.46	116.059	145.619	248.241	20.4908	28.3849	58.9532	39.638	37.2866	6.55035	781.843	261.678	268.732	87.338	83.475	1183.26	5.5426	271.42	16.2919	589.196	332.052	96.7436	2.85528	4.1	7.2	8.6
2017	NEAMT	24.35		75.66	575740	145.378	236.739	330.01	364.922	348.769	91.0133	24.8376	99.8715	19.2795	25.185	5.90544	382.117	694.932	439.782	124.709	50.37	1202.11	5.73175	228.402	16.5005	662.452	186.369	85.1079	1.38952	2.2	5.3	6.3
2017	OLT	32.68		74.84	446158	552.495	290.032	485.254	205.757	551.598	34.9652	75.5338	113.637	18.8274	24.2067	4.93099	842.527	691.011	586.564	189.171	47.9651	1448.81	8.96543	238.705	4.03445	948.991	117.447	86.5164	2.24136	4.6	6.9	8.4
2017	PRAHOVA	29.3725	20.3	75.79	804431	146.315	277.09	60.9126	95.9685	435.339	108.4	25.6082	73.7167	68.6199	52.5838	16.0362	423.405	156.881	543.738	99.3249	137.24	1291.72	3.10779	248.872	12.3068	738.907	267.767	90.0015	1.49174	4	6.6	6.9
2017	SALAJ	23.31		75.2	246845	337.054	555.409	134.497	105.734	517.734	111.406	33.2192	59.9567	20.6607	29.5732	8.10225	892.463	240.232	629.14	93.1759	58.3362	1236.81	3.64601	228.078	7.29203	773.36	316.393	56.3106	4.05113	5.1	10.7	12.3
2017	SATU MARE	18.6275		73.47	390265	520.159	420.74	54.5783	14.093	432.527	27.6735	80.4582	97.626	23.0613	50.4785	12.8118	940.899	68.6713	460.2	178.084	86.3516	1143.58	4.09978	245.218	2.56236	630.085	318.758	66.3652	3.07483	4.1	7.2	8.5
2017	SIBIU	24.475	15.7	76.49	465495	877.131	234.589	104.405	35.0165	253.923	13.3192	70.033	34.1572	14.8229	13.7488	3.4372	1111.72	139.421	267.242	104.19	32.0089	994.64	2.5779	207.736	9.4523	551.456	276.265	76.2629	1.28895	3.1	6.2	7.2
2017	SUCEAVA	24.81	15.56	76.42	749020	198.66	186.777	229.099	291.314	378.094	32.4424	10.5471	61.4136	24.5654	21.3612	9.74607	385.437	520.413	410.536	71.9607	55.6727	1040.69	4.13874	184.107	2.53665	648.848	223.626	42.589	2.40314	4.6	6.7	8.4
2017	TELEORMAN			74.57	384500	289.987	290.507	183.875	171.131	606.762	115.215	42.6528	157.607	43.6931	99.6099	39.7919	580.494	355.007	721.977	200.26	183.095	1689.99	7.80234	262.679	7.80234	1132.9	273.862	77.5033	1.04031	2.5	6	6.7
2017	TIMIS	27.74		76.39	746986	342.443	350.877	62.2502	98.5293	262.388	24.6323	50.2017	107.499	19.6791	30.121	5.6226	693.32	160.779	287.02	157.7	55.4227	1068.69	6.82744	219.817	3.07904	534.147	151.542	82.4647	0.803228	4.6	7.3	9.5
2017	TULCEA	26.46		73.44	242306	309.939	235.652	132.89	166.319	222.033	23.524	80.4768	53.2385	15.6826	16.5081	12.381	545.591	299.208	245.557	133.715	44.5717	1260.8	5.77782	268.669	14.4445	676.417	186.954	69.3338	0.412701	2.6	6.3	8.4
2017	VALCEA	27.53		79.37	401303	185.645	372.786	46.8474	95.6883	594.812	135.558	46.5982	101.918	46.5982	44.1063	18.9383	558.431	142.536	730.371	148.516	109.643	953.394	2.24269	176.924	7.97402	596.308	128.332	35.1355	1.49513	6.8	8.5	9.8
2017	VASLUI			74.56	485574	265.665	251.043	218.298	219.534	478.815	42.2181	27.1843	59.3112	30.8913	33.9804	9.47332	516.708	437.832	521.033	86.4956	74.345	1173.04	5.56043	218.916	3.91289	631.83	217.681	103.795	1.23565	1.8	4.5	6.3
2017	VRANCEA	25.05		75.67	390116	308.882	300.68	179.434	250.695	283.249	46.6528	66.6468	47.4218	11.2787	23.5827	4.61401	609.562	430.128	329.902	114.069	39.4754	1277.83	3.84501	200.966	25.1207	731.834	158.671	73.3115	2.05067	6.9	9.7	11.7
2018	ALBA	19.83		76.49	377854	394.068	376.865	178.64	84.6888	440.382	65.3692	42.6091	91.0405	47.1081	36.2574	6.61631	770.933	263.329	505.751	133.65	89.9818	1173.2	2.38187	219.662	10.3214	680.422	331.08	78.3371	1.32326	3.5	4.4	5.7
2018	ARAD	31.76	17.87	74.94	472162	296.72	248.855	185.318	141.265	295.238	33.8867	118.603	75.1861	31.7688	27.1093	7.41271	545.575	326.583	329.124	193.789	66.2908	1250.21	5.50658	225.982	25.415	711.62	288.672	95.7299	1.05896	2.5	4.4	5.5
2018	ARGES	18.1767		76.34	640253	617.1	330.182	373.758	258.179	413.743	93.4006	40.4528	67.9419	50.4488	29.051	15.3064	947.282	631.938	507.143	108.395	94.8063	1210.3	5.62278	219.757	31.3938	689.415	188.519	79.3436	1.09332	5.4	7.3	8.4
2018	BACAU	24.46		74.4	745124	199.967	263.714	207.616	305.721	280.088	56.9033	28.9885	59.0506	28.5858	29.1227	14.2258	463.681	513.337	336.991	88.039	71.9343	1233.89	7.38132	214.998	7.78394	660.964	193.256	64.9556	2.14729	3.5	7.5	8.8
2018	BIHOR	19.96	17.44	75.25	618374	611.604	541.743	94.2795	77.6229	494.361	37.0326	36.5475	70.1841	35.5772	43.1778	5.66001	1153.35	171.902	531.394	106.732	84.4149	1224.66	2.74915	259.713		684.537	350.92	83.2829	2.264	3.2	6.8	7.6
2018	BISTRITA-NASAUD	16.535		76.01	328998	441.644	178.724	178.117	53.7997	175.077	10.3344	74.7725	51.3681	13.07	11.8542	8.81464	620.369	231.916	185.411	126.141	33.7388	1036.48	2.73558	176.597	1.82372	637.694	376.902	63.8302	3.03953	3.7	6.5	9.1
2018	BOTOSANI	32.31	14.83	74.46	453709	310.551	319.588	347.139	352.208	437.285	56.4238	34.1629	109.101	25.1262	31.2976	6.83257	630.14	699.347	493.709	143.264	63.2564	1325.96	2.64487	236.054	33.2812	742.546	242.005	102.489	1.54284	7.2	11.5	12.7
2018	BRAILA	16.93		74.94	349053	307.403	196.245	305.971	112.017	347.225	61.0223	39.5355	120.039	29.5084	24.6381	5.72979	503.648	417.988	408.247	159.575	59.8763	1403.51	7.44873	297.09	16.6164	736.564	235.208	91.6766	1.14596	4.2	8.1	10.4
2018	BRASOV	31.1067	21.34	77.01	634460	435.646	304.353	155.565	120.733	237.998	20.6475	30.7348	45.3929	18.7561	24.115	6.77742	739.999	276.298	258.645	76.1277	49.6485	1033.95	2.04899	241.78	12.1363	488.447	251.395	75.8125	2.2066	3	6.4	8.1
2018	BUCURESTI	30.93	20.2175	78.15	2114236	210.052	195.295	28.6628	49.1903	162.659	30.1764	38.5009	58.9811	15.0409	24.5006	7.00016	405.347	77.8532	192.836	97.482	46.5416	1076.04	3.0271	244.533	4.96633	614.69	207.687	56.7108	0.89867	1.6	3.1	3.6
2018	BUZAU	15.38		75.37	470997	262.21	374.1	140.128	194.056	390.448	48.8326	69.4272	88.7479	25.0532	24.6286	7.43105	636.31	334.185	439.281	158.175	57.1129	1471.77	1.48621	293.632	20.17	856.056	177.708	85.9878	1.69852	3.8	6.8	7.6
2018	CALARASI	25.66		74.03	312859	488.079	517.166	408.491	301.414	371.413	63.9266	47.9449	102.922	61.0499	57.5339	18.2191	1005.25	709.904	435.34	150.867	136.803	1433.23	2.23743	242.921	57.8535	786.936	195.615	110.913	1.59816	5.2	10.1	11.9
2018	CARAS-SEVERIN	19.1671		75.13	322320	319.248	346.55	230.206	245.719	584.202	65.1526	59.2579	113.552	63.6014	141.474	24.5098	665.798	475.925	649.355	172.81	229.586	1294.99	4.96401	229.275	9.92802	756.701	224.621	68.5654		6.9	8.6	10.6
2018	CLUJ	27.0375		77.48	729441	218.249	248.272	91.4399	35.3696	273.497	31.8052	37.8372	97.4719	25.2248	35.6437	23.3055	466.522	126.809	305.302	135.309	84.174	1129.36	2.74183	286.247	3.70146	606.629	215.233	65.6667	2.60473	3.5	5.8	6.9
2018	CONSTANTA	22.904	12.43	75.53	768022	137.496	241.92	53.2537	56.639	348.037	84.7632	29.0356	67.1856	40.103	39.452	26.6919	379.416	109.893	432.8	96.2212	106.247	1098.41	4.94777	229.29	15.7548	605.191	118.877	66.4043	1.04164	3.2	5.9	7.5
2018	COVASNA	21.7		75.25	227494	235.611	282.205	90.5518	51.8695	214.072	31.2096	56.2652	49.2321	20.2203	72.969	18.0225	517.816	142.421	245.281	105.497	111.212	1219.81	2.63743	254.512	14.9454	681.337	328.36	55.3861	1.31872	4.9	8	9.4
2018	DAMBOVITA	23.84		75.66	524146	218.26	223.602	62.0056	73.6436	280.456	41.7823	58.1899	84.3276	29.5719	19.4602	2.28944	441.862	135.649	322.238	142.518	51.3216	1234.39	1.90787	248.786	51.3216	712.206	211.391	49.9861	1.71708	2.3	3	5.9
2018	DOLJ	31.455		75.06	694500	522.822	444.636	354.788	303.672	437.149	32.1094	29.5176	57.1634	27.2138	29.8056	4.03168	967.459	658.459	469.258	86.6811	61.0511	1371.78	6.33549	217.567	2.87977	890.425	239.597	72.5702	2.15983	2.3	5.9	7.7
2018	GALATI	19.1725		75	629773	160.058	219.603	318.051	377.755	241.992	56.5283	47.0011	69.3901	55.5756	113.374	33.0278	379.661	695.806	298.52	116.391	201.978	1181.22	8.41573	219.603	16.3551	625.94	288.517	76.6943	1.58787	2.7	4.4	6.4
2018	GIURGIU	25.345	16.82	74.08	274082	262.695	265.979	133.537	101.794	360.841	90.4839	32.1072	67.498	55.4579	43.7825	10.5808	528.674	235.331	451.325	99.6052	109.821	1593.68	10.2159	266.709	6.56738	1041.66	245.182	73.3357	1.45942	2.1	4.2	5.8
2018	GORJ	28.52		76.01	361729	494.016	659.333	387.03	333.675	485.999	196.556	67.4538	86.5289	85.976	55.29	9.12285	1153.35	720.705	682.555	153.983	150.389	1114.09	3.04095	206.785	15.2048	681.726	207.061	45.8907	1.38225	4.7	6.7	7.9
2018	HARGHITA	18.66		76.18	332470	340.783	329.052	110.987	64.9683	157.007	15.039	50.2301	81.5111	34.5896	46.9215	11.7304	669.835	175.956	172.046	131.741	93.2415	1146.87	0.300779	224.983	6.01558	629.831	258.67	93.5423	0.601558	3.1	6.4	8.6
2018	HUNEDOARA	25.2025		75.25	462311	560.229	354.091	247.885	117.886	530.595	99.2838	86.0892	86.7381	105.989	69.6501	14.7087	914.32	365.771	629.879	172.827	190.348	1283.55	3.02826	267.136	16.8718	759.445	307.585	76.5718	1.08152	3.8	4.9	5.5
2018	IALOMITA	27.385		74.69	290340	302.404	594.131	60.963	67.1626	377.833	52.6968	53.0413	155.68	44.4307	75.0844	10.6771	896.535	128.126	430.53	208.721	130.192	1334.99	1.3777	248.674	9.64387	830.061	225.598	65.0961	1.72212	2.8	5.3	7.4
2018	IASI	35.4967	27	76.23	942360	193.769	194.83	168.619	152.383	185.492	33.0022	16.3419	45.0995	40.961	46.6913	7.85263	388.599	321.003	218.494	61.4415	95.5049	1013.31	3.1835	228.257	12.3095	466.064	82.5587	81.3914	1.48563	1.2	4	5.6
2018	ILFOV			75.95	423527	252.876	232.807	36.8335	90.195	232.335	49.5836	38.9586	63.042	18.6529	38.9586	9.68061	485.683	127.029	281.918	102.001	67.292	985.297	4.95836	212.973	4.01391	567.614	201.404	49.3475	0.94445	2.5	3.9	5.5
2018	MARAMURES	20.066		75.22	523831	464.463	285.016	271.462	120.459	379.321	48.8707	68.1518	116.45	33.5986	32.835	5.91794	749.478	391.92	428.192	184.602	72.3516	1118.11	3.24532	211.328	12.0268	608.021	240.536	72.9243	3.24532	4.3	6.7	7.5
2018	MEHEDINTI	23.4		75.24	282580	259.042	328.756	446.245	142.968	258.688	29.7261	86.3472	82.4545	28.3106	27.2489	12.032	587.798	589.214	288.414	168.802	67.5915	1333.07	6.72376	203.128	0.707764	883.997	237.455	76.4385	2.12329	3.7	5.3	7.4
2018	MURES	24.655		75.73	594431	378.345	400.215	115.404	154.097	257.389	15.3088	23.7202	48.9544	36.5055	36.3373	6.5609	778.56	269.501	272.698	72.6745	79.4037	1201.65	5.21507	262.436	21.0285	581.901	311.222	119.778	1.68228	3.4	6.3	8.8
2018	NEAMT	23.47		75.73	572614	168.001	252.177	330.938	327.446	379.138	84.35	26.3703	104.084	29.6884	26.5449	6.63623	420.178	658.384	463.488	130.454	62.8696	1271.01	6.11232	228.251	20.0833	698.027	194.197	97.0986	2.09565	2.7	6.8	8.9
2018	OLT	24.05		74.53	441377	599.488	337.353	538.315	230.642	487.565	38.5158	77.0317	109.883	23.3361	32.8517	10.6485	936.841	768.957	526.081	186.915	66.8363	1445.02	4.75784	183.97	1.58595	959.271	172.188	129.368	0.679691	3.7	5.5	6.3
2018	PRAHOVA	26.62	19.39	76.03	799472	190.626	318.71	81.3037	105.82	424.28	101.692	26.3924	60.7901	85.0561	49.7829	8.38053	509.336	187.124	525.972	87.1825	143.22	1297.48	2.37657	242.66	15.3852	730.732	265.3	94.3122	1.25083	3.8	5.9	7.3
2018	SALAJ	21.93		74.97	245970	393.95	562.264	280.929	130.91	477.701	87.8156	21.5473	91.4746	16.6687	19.9211	7.72452	956.214	411.839	565.516	113.022	44.3143	1270.07	2.43932	247.185	3.65898	772.452	335.813	68.301	4.87864	6.5	10.9	14.2
2018	SATU MARE	17.9225		73.75	389186	379.253	457.622	38.0281	13.1043	377.711	36.4864	96.6119	89.6743	20.2988	54.4727	11.0487	836.875	51.1324	414.198	186.286	85.8201	1155.49	4.62504	230.995	2.05557	614.359	314.76	93.5285	2.05557	4.1	6.9	9.3
2018	SIBIU	20.1933		76.89	466850	887.009	237.121	70.0439	23.5622	199.85	14.3515	74.9705	42.8403	13.9231	9.21067	4.06983	1124.13	93.6061	214.202	117.811	27.2036	1018.31	3.42723	213.559	8.35386	530.577	251.473	94.2487	1.07101	2.4	5.9	7.6
2018	SUCEAVA	28.7433		76.48	756243	236.432	180.894	255.473	281.92	338.383	19.5704	13.091	43.1078	17.5869	21.6862	8.33066	417.326	537.393	357.954	56.1989	47.6037	1072.14	5.81824	187.638	2.64465	662.089	215.539	51.4385	1.85126	5.3	7.6	9.1
2018	TELEORMAN	23.81		74.56	378524	370.386	286.111	254.409	154.283	637.74	103.824	45.968	152.17	37.5141	79.7836	16.3794	656.497	408.693	741.565	198.138	133.677	1662.51	8.71807	253.088	8.98226	1116.18	277.657	72.1222	1.84929	2.6	5.5	5.9
2018	TIMIS	29.67	18.57	76.67	750648	334.511	276.827	89.7891	129.222	228.602	20.116	51.1558	88.4569	21.8478	31.9724	4.79586	611.338	219.011	248.718	139.613	58.616	1026.71	4.66264	219.81	1.86506	474.79	154.933	90.1887	1.99827	2.8	4.1	5
2018	TULCEA	26.4933		73.83	239984	320.021	266.684	148.343	213.348	198.763	32.5022	107.924	52.0868	14.5843	20.0013	10.8341	586.706	361.691	231.265	160.011	45.4197	1353.42	5.00033	314.188	12.0841	699.213	187.929	82.0888	0.833389	6.9	14.4	14.9
2018	VALCEA	23.8967	13.96	80.04	399157	210.945	361.011	45.8466	74.4068	571.454	134.534	46.8487	87.6848	37.8297	45.095	16.2843	571.955	120.253	705.988	134.534	99.2091	881.357	2.25475	156.831	3.75792	546.652	125.264	35.8255	1.50317	4.3	5.6	7.6
2018	VASLUI	24.95		74.59	492465	294.843	249.967	271.085	216.259	441.453	42.6426	40.2059	44.064	20.9152	25.5856	9.13771	544.81	487.344	484.095	84.2699	55.6385	1189.32	3.85814	214.025	6.0918	647.559	212.604	107.825	1.82754	2.3	5.1	7.2
2018	VRANCEA	20.17		75.62	387969	284.301	273.218	187.128	240.999	252.598	36.0854	53.8703	47.942	13.6609	20.1047	3.09303	557.519	428.127	288.683	101.812	36.8586	1259.64	2.31977	216.512	27.5795	684.849	150.27	72.1707	1.54652	5.9	7.7	8.3
2019	ALBA	27.54		76.83	375989	398.682	351.606	198.942	98.4071	440.172	36.9692	49.7355	76.598	33.5116	29.5221	5.58527	750.288	297.349	477.142	126.333	68.619	1156.42	1.59579	207.187	11.9684	664.381	298.679	82.7152	2.65965	4	7.2	9
2019	ARAD	19.6067		75.35	471353	304.018	226.157	210.67	120.08	269.437	26.5194	114.776	60.8885	31.399	18.2453	4.66741	530.176	330.75	295.957	175.665	54.3117	1250.44	5.30388	221.49	28.641	687.595	276.65	107.775	1.48509	5.4	7.2	9
2019	ARGES	24.7533		76.25	636446	548.672	310.788	429.573	282.663	393.906	96.0019	57.9782	65.9915	50.4363	29.2248	10.9986	859.46	712.236	489.908	123.97	90.6597	1204.66	5.02792	211.173	40.3805	686.154	197.66	79.8182	2.04259	3.8	5.9	6.8
2019	BACAU	22.75		74.46	742511	146.934	253.599	205.249	277.841	309.49	81.8843	29.3598	56.8342	28.5518	26.3969	13.1985	400.533	483.09	391.375	86.194	68.1471	1180.18	6.86859	206.596	5.5218	610.496	174.004	65.4536	2.28953	2.2	7	8.5
2019	BIHOR	17.92		75.34	617526	696.327	459.738	97.4858	92.9516	452.774	23.9666	42.1035	69.4708	28.6628	48.2571	7.77295	1156.06	190.437	476.741	111.574	84.6928	1182.95	3.07679	235.294	0.323873	653.252	333.913	82.7496	1.94324	4.2	6.8	8.1
2019	BISTRITA-NASAUD	11.69		76.32	328595	418.448	209.376	164.64	48.9965	146.685	8.2168	47.7792	46.2576	13.999	13.3903	8.2168	627.825	213.637	154.902	94.0367	35.6061	1004.88	4.26056	171.944	5.78219	606.217	380.103	49.9095	3.04326	4.6	8.3	9.1
2019	BOTOSANI	27.3	13.34	74.5	455863	279.251	265.869	305.794	346.815	403.411	43.8728	36.4144	91.6942	27.6399	32.0272	5.4841	545.12	652.608	447.284	128.109	65.1512	1248.18	1.53555	226.164	39.7049	691.216	221.777	91.6942	1.53555	3.1	5.4	6.6
2019	BRAILA	18.85		74.82	345251	308.182	157.567	295.148	103.693	354.525	60.246	31.8609	109.486	33.5987	28.3851	6.66182	465.748	398.84	414.771	141.346	68.6457	1460.97	4.63431	289.355	18.8269	767.268	305.285	114.699	1.44822	4.3	6.3	8.2
2019	BRASOV	27.7333	17.17	77.36	636249	388.527	320.629	166.13	123.537	216.11	17.7603	36.6209	44.951	18.389	17.2888	4.40079	709.156	289.666	233.871	81.5718	40.0786	1014.7	1.25737	232.299	11.945	509.077	212.024	74.6563	1.57171	3.3	6.2	6.8
2019	BUCURESTI	29.2429	16.4767	78.31	2135330	166.157	202.545	24.399	40.0875	175.149	28.7075	40.509	51.2333	16.2972	21.4487	5.15143	368.702	64.4865	203.856	91.7423	42.8974	1041.29	2.76304	225.352	4.21481	580.379	215.564	65.9383	0.79613	1.2	2.3	3
2019	BUZAU	21.49		75.35	466419	234.553	326.316	131.427	172.592	331.676	35.1615	54.0287	77.1838	27.8719	22.9407	5.57439	560.869	304.018	366.838	131.212	56.3871	1470.57	1.7152	284.508	16.7232	840.017	169.376	106.342	0.643198	3.9	6.8	7.6
2019	CALARASI	26.71		73.89	310152	533.932	451.714	380.781	295.661	349.828	64.1621	121.553	65.7742	55.1343	55.7791	10.9624	985.646	676.443	413.991	187.328	121.876	1389.96	2.57938	219.247	49.0082	776.394	188.94	116.717	1.93454	2.8	5.6	7.4
2019	CARAS-SEVERIN	16.655		75.3	318996	352.982	377.121	217.871	206.272	554.866	67.7124	79.6248	94.0451	55.1731	135.738	19.436	730.103	424.143	622.578	173.67	210.347	1264.59	7.83709	215.363	9.09102	734.492	221.006	75.5495	0.626967	2.5	4.6	5.9
2019	CLUJ	24.82		77.6	733018	204.361	268.07	76.5329	37.5161	260.703	23.8739	42.4273	85.5368	24.2832	39.9717	24.9653	472.43	114.049	284.577	127.964	89.2202	1098.34	2.18276	274.755	4.9112	600.122	246.242	65.2099	2.04633	2.5	5.3	6.5
2019	CONSTANTA	30.58	12.65	75.64	766214	148.653	254.759	53.2488	52.7268	325.758	75.5664	39.023	69.8238	42.4163	38.6315	28.3211	403.412	105.976	401.324	108.847	109.369	1105.44	5.22047	220.957	15.7919	593.437	123.334	83.0055	1.17461	4.7	8.9	10.1
2019	COVASNA	21.3		75.18	226641	245.322	259.441	78.5383	33.9744	259.441	23.385	38.3867	43.6814	16.3254	50.2998	7.50085	504.763	112.513	282.826	82.0681	74.126	1126.45	3.97104	228.114	13.2368	620.364	310.623	56.0358	1.32368	3.2	4.1	5.4
2019	DAMBOVITA	21.05		75.81	521742	221.565	243.607	72.2579	58.458	268.332	50.4081	64.0163	98.1328	28.1748	28.7498	3.64165	465.172	130.716	318.74	162.149	60.5663	1245.06	3.64165	247.057	52.708	711.079	242.649	60.9497	1.34166	1.8	3.3	4
2019	DOLJ			75.23	691078	513.256	381.578	319.501	279.708	462.032	22.4287	36.8989	60.6299	28.6509	37.9118	5.64336	894.834	599.209	484.461	97.5288	72.206	1357.3	7.95858	215.316	3.03873	860.54	250.189	82.1904	1.44701	3.2	5.9	6.9
2019	GALATI	15.095		75.32	629383	146.81	198.131	271.059	327.781	232.45	53.7034	39.0859	67.2087	54.9745	98.8269	25.104	344.941	598.84	286.153	106.295	178.905	1170.03	8.10317	218.309	11.9164	610.439	298.864	77.5363	1.42997	4.4	6.8	8.1
2019	GIURGIU	25.565		73.94	271979	249.284	301.494	115.818	80.1532	383.485	75.7411	45.2241	61.0341	44.8564	40.4443	6.61816	550.778	195.971	459.227	106.258	91.9189	1584.68	4.77978	265.829	9.19189	1007.06	252.593	83.4623	2.20605	2.5	5.9	5.9
2019	GORJ	27.9333		76.44	358836	443.657	592.75	275.892	339.71	551.505	181.141	62.4241	105.062	82.7676	52.6703	11.9832	1036.41	615.602	732.647	167.486	147.421	1148.16	1.67207	220.156	14.77	681.648	228.795	60.752	0.836037	4.8	7.6	8.4
2019	HARGHITA	14.9		76.12	331476	281.468	294.139	114.035	76.9286	135.756	15.084	42.537	74.2135	27.7546	28.9614	11.4639	575.607	190.964	150.84	116.751	68.1799	1151.52		237.423	6.3353	616.033	263.971	84.4707	2.41345	4.9	8.6	10.1
2019	HUNEDOARA	21.08		75.38	458214	497.366	352.019	249.883	114.357	497.148	122.214	115.23	77.9112	95.3703	67.8722	14.1855	849.385	364.24	619.361	193.141	177.428	1288.48	8.94778	273.235	20.5144	754.451	307.28	74.2011	0.218239	5.2	6.9	7.8
2019	IALOMITA			74.77	288298	278.878	549.431	58.273	86.7158	404.096	36.4206	50.642	146.029	45.4391	48.9077	14.9151	828.31	144.989	440.516	196.671	109.262	1357.28	1.73432	270.553	12.8339	819.638	229.97	69.3727	0.346863	3.9	5	6.1
2019	IASI	29.88		76.16	954165	178.795	156.577	190.428	157.73	165.38	19.8079	16.035	45.904	35.214	44.2272	7.54586	335.372	348.158	185.188	61.939	86.9871	948.578	3.24891	203.214	11.738	446.568	84.5766	64.2447	0.628822	1.3	2.9	4.1
2019	ILFOV			76.08	437536	188.784	242.951	25.1408	73.3654	229.695	39.0825	47.9961	59.8808	19.8841	27.8834	11.6562	431.736	98.5062	268.778	107.877	59.4237	933.866	3.19974	196.098	3.42829	537.099	204.326	59.1951	0.91421	2.3	3.5	4.7
2019	MARAMURES	18.696		75.44	522307	395.744	223.432	183.608	107.217	467.541	55.3314	59.9264	113.918	65.2873	63.3727	6.8925	619.176	290.825	522.873	173.844	135.552	1077.34	3.25479	196.628	8.61562	574.566	244.492	72.1798	2.10604	3.7	5.9	6.3
2019	MEHEDINTI	30		75.67	280113	233.834	409.121	484.804	130.305	284.885	28.9169	74.9697	67.1158	24.6329	23.5619	4.99798	642.955	615.109	313.802	142.086	53.1928	1351.95	6.06898	220.268	1.071	865.008	243.473	82.1097	1.071	9.4	11.1	13.3
2019	MURES	19.62		75.7	592833	349.34	356.93	86.1963	141.018	268.71	12.8198	28.1698	57.5204	52.1226	29.5193	7.92803	706.27	227.214	281.53	85.6902	89.5699	1238.8	4.04836	272.758	17.3742	598.988	315.097	130.053	2.86759	4	8.3	10
2019	NEAMT	20.19		75.74	569829	138.463	250.601	318.341	308.689	352.562	85.1133	29.658	110.033	25.7972	22.1119	3.50982	389.064	627.03	437.675	139.691	51.4189	1234.05	5.79121	224.278	25.4462	655.811	169.349	93.0104	1.40393	2.3	4.1	6.6
2019	OLT	23.8		74.5	436501	584.191	301.947	529.896	214.891	400.915	33.2187	89.8051	92.7833	21.9931	27.2623	7.33103	886.138	744.786	434.134	182.588	56.5864	1467.35	7.78921	205.956	2.52004	955.324	193.356	102.405	0.687284	2.6	4.9	6.6
2019	PRAHOVA	24.185		76.13	793976	205.926	331.496	77.3323	92.9499	433.514	96.0986	28.3384	64.2337	79.7253	41.6889	9.82397	537.422	170.282	529.613	92.5721	131.238	1320.32	3.40061	241.317	24.434	720.551	287.54	109.197	0.75569	2.7	4.8	6.7
2019	SALAJ	17.19		74.95	244814	343.935	472.604	287.565	151.135	531.424	89.8641	44.5236	62.4964	16.3389	24.5084	6.53557	816.538	438.7	621.288	107.02	47.3829	1251.97	4.08473	247.126	4.49321	754.859	335.357	62.4964	1.63389	1.2	5.6	8.4
2019	SATU MARE	20.0825		74.06	387963	338.434	393.079	36.0859	10.3103	329.928	26.5489	90.4725	82.7398	15.2076	48.2005	14.4344	731.513	46.3962	356.477	173.212	77.8425	1138.25	6.18616	228.115	0.77327	587.169	289.718	97.1742	1.28878	3.8	4.9	5.7
2019	SIBIU	18.8533		76.99	468059	827.032	260.651	42.516	24.7832	191.643	13.8871	84.8184	63.6672	20.0829	11.9643	2.13648	1087.68	67.2992	205.53	148.486	34.1837	1005	2.99108	199.761	4.48661	505.492	221.34	107.892	1.28189	3.5	4.6	6.2
2019	SUCEAVA	26.51		76.42	763481	286.451	212.841	254.361	260.517	286.844	13.8838	20.5637	57.2378	18.992	22.7904	7.59678	499.292	514.879	300.728	77.8015	49.3791	1054.91	3.79839	189.134	2.88154	648.87	214.02	51.9987	1.70273	3.6	5.9	7
2019	TELEORMAN	25.025		74.92	372466	390.64	293.181	231.967	137.999	630.662	107.392	63.63	151.155	34.0971	99.0694	16.6458	683.821	369.967	738.054	214.785	149.812	1660.02	6.9805	262.306	7.24898	1106.14	244.586	78.3964	1.07392	2.8	5.3	6.4
2019	TIMIS	27.005	16.85	76.88	754961	307.698	229.681	85.0375	125.702	179.877	21.723	66.4935	69.9374	14.7027	28.8757	5.5632	537.379	210.739	201.6	136.431	49.1416	1031.31	5.96057	226.634	3.04651	496.449	141.332	79.7392	0.662286	3.8	4.6	6
2019	TULCEA	27.36		73.61	237118	307.02	356.363	115.554	162.788	196.948	24.8821	101.637	76.755	12.2302	26.1473	5.06077	663.383	278.342	221.83	178.392	43.4383	1299.77	4.21731	291.838	13.4954	687.421	190.201	68.7421	2.53039	10.7	14.3	17.3
2019	VALCEA	24.5967		80.83	397211	223.307	359.255	49.0923	105.737	613.276	121.598	54.1274	90.8837	48.5888	36.7563	12.336	582.562	154.83	734.874	145.011	97.6811	897.76	2.2658	169.683	5.53862	517.357	106.996	43.8054	1.00702	3.2	5.3	7.1
2019	VASLUI	25.08		74.53	498720	288.138	195.3	286.132	193.696	409.047	35.8919	36.8944	35.2903	20.8534	21.2544	13.6349	483.438	479.828	444.939	72.1848	55.7427	1143.73	2.20565	212.945	7.41899	591.715	200.313	108.678	1.60411	1.6	3.4	5
2019	VRANCEA	19.29		75.68	385605	279.301	264.26	166.751	253.368	201.242	39.6779	51.0885	56.2752	13.4853	15.0413	3.63066	543.561	420.119	240.92	107.364	32.1573	1240.65	3.11199	205.132	21.006	681.526	155.6	78.0592	2.33399	4.9	7.9	9.1
2020	ALBA	23.742		76.8	374045	382.574	484.434	120.306	74.0553	208.264	12.8327	33.9531	51.3307	12.5653	19.249	3.74287	867.008	194.362	221.096	85.2839	35.5572	1362.14	1.87143	198.105	15.5062	752.049	344.878	171.102	1.87143	4.6	5.9	6.2
2020	ARAD	16.4767		75.44	470494	260.365	419.134	76.9404	64.4004	117.961	17.2159	58.0241	38.0451	14.0278	10.202	2.76305	679.499	141.341	135.177	96.0692	26.9929	1478.45	4.25085	229.333	45.6967	758.564	304.148	233.584	1.06271	3.8	5.6	7.5
2020	ARGES	25.0109		76.2	632529	301.488	359.509	190.347	168.372	139.915	36.0458	34.781	46.4801	18.4972	11.6991	11.8572	660.997	358.719	175.96	81.2611	42.0534	1446.73	4.11048	216.117	69.2458	750.479	235.088	213.271	1.26476	3.8	5.1	6.6
2020	BACAU	20.28		74.68	739437	131.451	287.381	134.697	178.92	151.872	44.3581	23.2609	35.1619	20.1505	16.7695	8.11428	418.832	313.617	196.23	58.4228	45.0343	1347.38	4.05714	214.488	4.59809	728.662	228.552	139.701	2.02857	2.1	5.1	5.7
2020	BIHOR	18.01		75.57	617003	611.666	609.235	57.3741	59.9673	222.203	10.8589	43.2737	37.6011	21.88	25.4456	8.75198	1220.9	117.341	233.062	80.8748	56.0775	1389.13	2.10696	228.848	0.648295	759.316	401.619	201.296	2.10696	4.5	6.5	7.7
2020	BISTRITA-NASAUD	14.83		76.44	328304	268.349	262.257	168.441	143.769	68.8386	4.56894	26.4998	32.2871	11.5746	11.27	5.17813	530.606	312.211	73.4076	58.787	28.0228	1246.1	3.65515	175.143	9.74706	710.317	434.049	171.183	2.13217	3.2	6.7	7.5
2020	BOTOSANI	25.15		75.03	457760	257.34	426.206	153.574	211.683	150.734	17.6949	17.6949	49.8078	11.3597	21.4086	4.3691	683.546	365.257	168.429	67.5026	37.1374	1438.96	1.9661	214.96	53.74	796.05	251.223	173.672	1.52919	3.9	5.8	7
2020	BRAILA			74.89	341088	229.266	326.602	139.847	97.6288	138.967	25.7998	39.286	96.7492	16.1249	12.0204	4.39769	555.868	237.475	164.767	136.035	32.5429	1618.35	2.63862	270.018	16.4181	861.068	223.11	207.278	1.75908	4.2	6.3	6.7
2020	BRASOV	18.14	14.83	77.43	638757	306.063	361.796	156.711	177.845	82.9737	7.04493	19.8824	24.7355	10.3326	10.6457	4.07041	667.86	334.556	90.0186	44.6179	25.0486	1213.61	0.469662	232.013	13.9333	586.608	237.179	196.162	2.97453	3.2	6.8	8.4
2020	BUCURESTI	14.05	14.05	78.44	2156160	131.437	270.945	13.2643	16.65	60.8953	9.73954	25.7866	30.7955	6.72492	10.0642	3.84944	402.382	29.9143	70.6348	56.5821	20.6385	1207.93	2.22618	232.172	5.65821	631.586	244.045	169.375	0.649302	1.2	2.3	2.7
2020	BUZAU	19.74		75.35	461436	184.641	395.071	80.6179	110.091	136.747	17.9873	36.4081	72.3827	8.66859	10.4023	3.03401	579.712	190.709	154.734	108.791	22.1049	1592.64	2.60058	296.032	23.1885	901.1	177.273	160.369	0.650144	1.9	3.3	4.4
2020	CALARASI	17.92		74.26	307207	367.505	340.487	152.991	115.883	146.807	20.8329	86.9121	38.7361	26.3666	32.5513	11.0675	707.992	268.874	167.639	125.648	69.9854	1619.43	2.60411	227.208	70.3109	846.66	219.396	212.235	1.62757	3.8	6.3	6.9
2020	CARAS-SEVERIN	18.7857		75.7	315881	286.817	402.683	94.3393	168.101	321.957	59.5161	43.6873	70.5962	25.0094	56.3503	10.7635	689.5	262.441	381.473	114.284	92.1233	1495.5	6.3315	221.602	14.879	839.557	256.426	196.593	0.63315	1.3	3.9	4.7
2020	CLUJ	17.4667	13.3	77.53	737490	233.495	473.227	69.9671	64.0009	117.019	11.9324	20.746	54.1024	24.5427	37.0175	37.153	706.721	133.968	128.951	74.8485	98.7132	1265.37	2.03393	282.716	5.69499	684.755	272.817	152.409	1.76274	3.4	4.6	6.2
2020	CONSTANTA	19.64		75.79	764204	206.359	453.413	23.2922	35.0692	157.419	32.3212	24.2082	45.6684	16.0952	19.89	14.5249	659.771	58.3614	189.74	69.8766	50.5101	1267.46	6.28105	234.1	20.5443	661.211	132.687	166.709	0.654276	4.1	6.5	8.1
2020	COVASNA	20.175		75.75	225903	221.777	342.182	27.0027	23.4614	131.03	12.3947	23.0187	22.1334	14.1654	18.5921	8.41069	563.959	50.4641	143.424	45.1521	41.1681	1290.38	1.77067	226.203	15.4934	705.613	359.889	138.112	2.21334	3.5	8	8.9
2020	DAMBOVITA	22.19		75.83	519145	302.035	427.626	77.6276	78.5908	95.5417	17.5288	40.4511	58.5578	10.9796	12.7132	2.11887	729.661	156.218	113.071	99.0089	25.8117	1479.55	2.11887	256.19	87.2589	804.207	266.4	166.042	2.50412	1.8	4.3	6.7
2020	DOLJ	26.01	18.71	75.42	687595	240.112	302.067	128.855	119.256	166.813	6.10825	24.7239	36.6495	12.5074	15.1252	4.94477	542.18	248.111	172.922	61.3733	32.5773	1486.34	6.68998	220.915	4.07216	926.272	277.78	132.782	1.30891	3.6	5.8	7.6
2020	GALATI	12.66		75.41	631181	133.084	282.169	114.072	163.661	77.4738	21.0716	21.0716	31.2113	16.1602	32.9541	9.66442	415.253	277.733	98.5454	52.2829	58.7787	1263.66	7.76322	208.023	16.0017	647.358	311.163	160.017	1.58433	3.2	5.3	6
2020	GIURGIU	25.54	16.88	74	269426	197.086	357.055	60.499	27.4658	176.301	48.993	22.2696	32.2909	15.2175	12.9906	2.96928	554.141	87.9648	225.294	54.5604	31.1774	1754.47	6.30971	247.563	11.5059	1096.03	284.679	176.672	0.742319	2.6	4.3	4.7
2020	GORJ	22.915		76.35	355652	244.621	555.599	104.878	136.65	201.32	78.7286	44.1443	69.4499	35.1467	39.0831	22.2127	800.22	241.528	280.049	113.594	96.4426	1310.27	2.53056	202.445	17.1516	796.284	251.65	125.122	0.281174	5.4	7.1	8
2020	HARGHITA	11.705		76.17	330586	343.33	436.8	71.3884	46.8864	75.6233	12.4022	34.4842	52.3313	32.0643	32.6693	23.5945	780.13	118.275	88.0255	86.8155	88.328	1294.37	0.604986	221.727	13.0072	695.129	262.867	169.396	2.11745	3.6	7.5	8.5
2020	HUNEDOARA	20.36		75.34	453966	368.97	560.615	105.955	69.3885	270.505	81.7242	64.1017	58.1541	49.7835	34.1435	10.7938	929.585	175.344	352.229	122.256	94.7208	1568.4	3.08393	272.487	26.2134	871.651	383.068	239.445	0.881123	2.3	5	5.8
2020	IALOMITA			74.6	286018	205.581	368.508	205.931	189.499	159.78	16.7822	33.9139	88.8056	12.237	25.1732	10.1392	574.09	395.43	176.562	122.72	47.5495	1554.8	4.54517	252.432	15.3836	901.342	255.229	169.22	3.14666	2.7	5.4	6.8
2020	IASI	30.43		76.63	968978	153.667	184.215	74.0987	68.9386	59.0313	6.5017	12.6938	23.5299	21.9819	31.0637	10.217	337.882	143.037	65.533	36.2237	63.2625	1045.22	2.06403	195.154	17.1315	493.922	90.1981	127.041	1.34162	1.7	3.5	4.7
2020	ILFOV			76.33	452146	127.835	291.278	9.95254	22.7803	71.2159	16.8087	32.0693	41.5795	6.19269	15.9241	9.06787	419.112	32.7328	88.0247	73.6488	31.1846	1069.34	3.75985	202.368	7.07736	557.121	208.34	133.585	2.21167	3.1	5.2	7.1
2020	MARAMURES	12.55	12.55	75.68	521076	364.63	375.761	158.518	119.176	186.729	23.0293	37.4226	63.1386	29.1704	27.2513	6.52496	740.391	277.695	209.758	100.561	62.9467	1310.37	4.79776	203.425	12.0904	686.464	304.946	190.951	2.68675	5	6.5	8
2020	MEHEDINTI		12.46	75.66	277467	189.572	300.576	170.831	51.1773	80.7303	16.2181	44.3296	44.3296	14.7765	9.01008	3.96444	490.148	222.008	96.9485	88.6592	27.751	1473.69	6.48726	195.339		988.226	273.906	121.456	0.720806	5.8	7.5	8.7
2020	MURES	19.25	13.43	75.92	590756	399.657	465.505	44.0114	57.5534	121.37	9.14083	10.3258	23.6984	21.8364	25.5605	7.27881	865.163	101.565	130.511	34.0242	54.6757	1421.4	3.55477	251.711	26.0683	686.07	376.636	250.526	2.20057	2.7	8.2	9.7
2020	NEAMT	20.25		75.8	567083	156.767	349.861	125.378	158.531	135.43	29.2726	22.3953	56.6055	34.7392	58.0162	40.0294	506.628	283.909	164.703	79.0008	132.785	1430.3	6.52462	224.482	25.3931	786.128	198.031	154.651	1.41073	3	4.7	5.3
2020	OLT	19.52		74.76	431603	356.114	400.136	161.028	91.9827	117.701	12.0481	42.6318	59.7772	4.63389	10.8896	5.79236	756.251	253.01	129.749	102.409	21.3159	1651.75	7.64592	200.879	2.08525	1096.38	189.526	155.004	1.39017	6.3	9.4	10
2020	PRAHOVA	24.65		75.91	788123	146.931	327.741	29.9446	48.3427	212.53	46.4395	17.6368	48.5965	29.1833	19.4132	6.47107	474.672	78.2873	258.97	66.2333	55.0675	1595.31	2.28391	232.705	32.736	846.315	322.792	242.348	1.14195	3.2	5.2	5.8
2020	SALAJ	12.79		75.34	243720	293.78	709.421	123.092	77.548	251.928	44.3131	20.5153	34.4658	9.84737	19.6947	7.79583	1003.2	200.64	296.242	54.9811	37.3379	1405.71	3.69276	244.133	4.51338	834.975	373.79	147.3	2.46184	4.7	5.9	6.3
2020	SATU MARE	17.505		74.29	386649	364.93	535.369	21.4665	12.673	168.887	16.2938	64.3995	48.6229	13.9662	25.0874	13.1903	900.3	34.1395	185.181	113.022	52.2438	1320.06	3.36222	207.941	2.58633	684.342	358.982	222.165	2.84496	5.8	10.7	12.3
2020	SIBIU	18.59		76.98	469568	764.32	415.062	23.4258	12.5647	89.6569	7.66662	41.1016	36.8424	10.6481	5.96293	2.34258	1179.38	35.9905	97.3235	77.944	18.9536	1222.83	1.91666	206.999	9.15735	569.46	198.693	257.045	1.27777	3.7	6.5	7.5
2020	SUCEAVA	25.485	14.47	76.37	767479	180.722	287.304	123.521	155.965	119.482	7.29662	12.7691	40.5223	9.25107	13.0297	5.86335	468.026	279.486	126.779	53.2914	28.1441	1241.99	2.99682	173.555	4.0392	749.858	267.499	162.48	3.64831	4.4	8	8.7
2020	TELEORMAN	25.9		75.22	366526	261.1	409.794	127.413	93.5814	304.753	52.6566	33.5583	83.2137	16.0971	46.9271	10.9133	670.894	220.994	357.41	116.772	73.9375	1829.07	6.8208	248.823	6.8208	1225.29	272.013	135.87	0.818496	1.8	4.4	5.9
2020	TIMIS	19.1111		76.93	759302	227.973	277.755	31.2129	47.1486	69.4058	9.61409	35.8224	42.6708	8.16539	10.2726	4.7412	505.728	78.3614	79.0199	78.4931	23.1792	1152.37	5.1363	221.519	3.6876	536.414	129.724	157.513	0.5268	3.2	4.2	5.6
2020	TULCEA	20.0825		73.29	234368	264.968	404.919	47.7881	66.562	92.1628	9.38695	64.0019	76.3756	6.40019	15.7871	8.53359	669.887	114.35	101.55	140.378	30.7209	1476.74	2.1334	294.835	20.0539	779.97	230.407	153.178	1.70672	4	9.8	12.1
2020	VASLUI	26.27		75.12	507523	220.68	366.289	110.537	91.8185	178.711	15.7628	24.0383	32.3138	14.9747	15.7628	6.50217	586.968	202.355	194.474	56.3521	37.2397	1186.55	2.95553	197.627	3.74367	626.573	205.902	163.933	1.37925	1.5	2.7	3.8
2020	VALCEA	28.26		81.22	394912	171.684	410.978	28.1075	52.9232	244.105	43.3008	36.717	73.6873	15.1933	12.9143	5.31764	582.661	81.0307	287.406	110.404	33.4252	1070.37	1.51933	174.216	9.36918	586.966	119.52	143.323	1.2661	3.3	5.2	6.6
2020	VRANCEA	17.715		75.85	383162	120.054	181.646	72.5542	113.79	74.3811	22.1838	27.1426	29.2305	8.09057	9.13452	2.08789	301.7	186.344	96.5649	56.373	19.313	1366	2.34888	205.657	27.6645	728.152	174.861	145.891	1.30493	2.5	4	5.9
2021	ALBA	20.1333			371285	268.527	323.471	31.7815	16.6988	81.8778	5.92537	20.4695	24.5095	5.3867	8.61872	3.23202	591.998	48.4803	87.8032	44.9789	17.2374	1571.3	0.269335	191.497	18.8534	777.839	400.232	354.175	1.61601	3.4	5.4	6.5
2021	ARAD	19.16	15.92		468341	219.071	232.95	27.7576	39.9282	58.9314	6.61911	38.4335	20.4979	10.0354	3.62983	0.854079	452.021	67.6857	65.5505	58.9314	14.5193	1641.11	2.1352	220.779	40.5687	771.446	310.885	385.189	1.0676	4.1	4.8	7.6
2021	ARGES	14.13	14.13		627025	175.432	220.565	112.276	71.4485	54.7028	13.7156	10.2069	21.6897	7.6552	8.45261	3.03018	395.997	183.725	68.4183	31.8967	19.138	1597.07	2.71122	213.229	75.7546	805.71	257.247	305.889	1.59483	3.2	5.3	6.3
2021	BACAU	18.67	13.09		734946	101.096	172.938	88.9861	73.883	60.9569	16.0556	5.44258	9.52451	6.53109	10.2048	6.25896	274.034	162.869	77.0125	14.9671	22.9949	1470.31	5.85077	207.634	7.61961	738.83	226.819	242.331	2.17703	2.1	5	6
2021	BIHOR	21.74	9.9		614994	335.288	327.483	31.2198	36.4231	70.4072	3.08946	24.0653	19.1872	7.64235	14.6343	1.95124	662.771	67.6429	73.4967	43.2525	24.2279	1582.29	1.78864	212.685	5.52851	811.878	414.15	357.077	2.27644	3.2	5.8	6.6
2021	BISTRITA-NASAUD	19.48			327225	156.162	154.634	111.85	105.126	29.3376	1.2224	14.9744	18.9472	2.7504	3.9728	2.7504	310.795	216.976	30.56	33.9216	9.4736	1417.07	3.9728	174.498	12.8352	728.856	460.845	309.267	3.3616	4	6.7	8.5
2021	BOTOSANI	18.505	13.74		456165	185.459	215.931	83.9608	113.994	43.8438	9.42641	14.6877	17.976	5.48047	6.35735	3.06906	401.39	197.955	53.2702	32.6636	14.9069	1623.97	4.16516	215.711	65.9849	840.924	275.997	282.135	1.97297	3.3	6	7.6
2021	BRAILA	15.4171			336461	199.132	313.261	80.247	56.4701	52.012	8.61913	22.5881	38.6375	6.83586	4.75538	1.18885	512.392	136.717	60.6311	61.2255	12.7801	1913.45	4.45817	253.521	13.6717	942.457	287.106	439.575	0.891634	3.4	6.4	8.5
2021	BRASOV	18.24	14.5		639832	206.148	196.302	77.2078	29.8516	20.7867	2.81324	11.0967	18.1298	1.7192	3.12582	0.312582	402.449	107.059	23.5999	29.2264	5.1576	1345.35	1.87549	233.186	15.4728	600.939	238.344	300.704	2.03178	2.8	5.8	6.6
2021	BUCURESTI	20.445	15.05		2163447	109.224	175.923	10.169	8.13517	20.1992	4.48359	11.2783	19.0437	1.98757	5.87026	3.14313	285.147	18.3041	24.6828	30.322	11.001	1387.69	2.35735	215.397	5.50048	724.769	235.042	301.278	0.878228	1.2	2.2	3
2021	BUZAU	18.445	13.79		456263	161.968	265.198	45.5877	55.8888	51.067	7.89019	13.8078	29.369	5.26012	3.06841	1.31503	427.166	101.477	58.9572	43.1769	9.64356	1831.18	2.41089	294.129	23.2322	1029.23	201.419	270.896	0.876687	3.1	5.1	6.8
2021	CALARASI	21.712	18.31		303859	214.244	191.536	55.947	48.0486	57.2634	7.2402	33.8973	19.0878	5.2656	23.3661	10.5312	405.78	103.996	64.5036	52.9851	39.1629	1846.91	2.3037	216.219	76.0221	951.099	226.092	334.037	1.9746	2.9	7.8	9.3
2021	CARAS-SEVERIN	17.684			312339	207.147	143.434	53.7877	48.3449	118.141	37.1391	19.5301	35.2181	7.68396	16.6486	2.88148	350.581	102.133	155.28	54.7482	27.214	1647.57	6.72346	196.581	16.3284	839.472	254.211	369.47	0.320165	1.8	3.2	3.7
2021	CLUJ	17.89	12.27		740025	197.966	198.372	30.2692	17.0265	49.5929	6.35114	7.56731	22.5668	9.59427	18.3778	11.351	396.338	47.2957	55.9441	30.1341	39.323	1409.95	3.24313	266.072	6.35114	696.463	280.666	275.531	1.08104	3.1	3.8	5.1
2021	CONSTANTA	19.12	11.74		761135	137.689	229.131	14.9776	30.218	79.3552	15.8973	16.0287	23.9117	7.88296	8.53988	3.0218	366.821	45.1957	95.2525	39.9404	19.4446	1472.54	4.86116	233.861	24.1744	710.124	135.061	299.29	1.44521	3.2	6.8	9.8
2021	COVASNA	14.57			224992	170.228	281.788	11.556	7.55582	56.8909	5.77798	7.55582	15.1116	2.2223	19.1118	2.66676	452.016	19.1118	62.6689	22.6675	24.0009	1458.27	2.2223	208.896	17.7784	764.472	416.459	256.009	1.33338	3.2	5.6	6.5
2021	DAMBOVITA	20.43			515362	184.53	214.218	69.4657	28.5236	28.5236	4.46288	23.6727	22.8965	4.07481	6.5973	0.970192	398.749	97.9894	32.9865	46.5692	11.6423	1617.12	3.88077	221.398	102.064	840.768	286.983	272.818	1.55231	2.9	4.7	6.1
2021	DOLJ	27.7386			683162	207.418	274.605	59.7223	73.0427	69.676	4.83048	14.7842	16.1016	4.97686	6.58702	1.75654	482.023	132.765	74.5065	30.8858	13.3204	1710.14	8.78269	218.396	4.6841	1034.45	307.98	241.231	1.3174	4.6	6.9	8.2
2021	GALATI	11.0467	7.18		631278	80.3133	161.735	55.6015	92.5107	31.5234	6.96999	7.44521	18.6922	4.11863	9.18771	4.43545	242.049	148.112	38.4933	26.1375	17.7418	1430.59	6.01953	179.636	18.0586	709.513	344.856	280.225	1.26727	2.9	4.6	5.4
2021	GIURGIU	27.57	13.88		266424	189.547	198.18	17.2657	14.263	65.3094	21.7698	7.13149	13.8876	5.63012	8.25751	4.5041	387.728	31.5287	87.0792	21.0191	18.3917	2010.33	5.63012	244.347	18.7671	1172.19	284.509	321.668	2.25205	3.4	5	5
2021	GORJ	29.0017			352201	143.952	281.373	42.5893	76.3768	61.8965	34.9232	19.3072	36.9107	17.6036	11.3572	4.25893	425.325	118.966	96.8197	56.2179	33.2197	1500.28	3.12322	202.157	18.7393	867.118	299.261	242.191	1.41964	5.1	6.4	8.6
2021	HARGHITA	13.74			328979	195.757	266.886	125.54	11.5509	19.7581	2.73574	10.335	37.3884	6.38339	6.68736	2.43177	462.644	137.091	22.4938	47.7234	15.5025	1476.08	1.51985	220.987	22.7978	696.701	238.617	300.323	2.1278	3	6.2	6.6
2021	HUNEDOARA	20.71			448559	207.331	283.352	23.6312	33.2175	124.398	33.8863	29.2046	26.7523	19.8413	19.6184	5.35047	490.682	56.8487	158.285	55.957	44.8102	1789.29	2.67523	262.619	24.523	913.369	388.578	429.821	0.445872	3.3	6.4	7
2021	IALOMITA	15.41			283545	104.04	162.584	175.986	53.607	66.3034	4.93749	11.6384	49.0222	8.46426	11.2857	1.41071	266.624	229.593	71.2409	60.6606	21.1607	1818.76	4.58481	235.589	15.8705	1011.83	290.254	327.99	0.705355	3.2	4.6	6.1
2021	IASI	25.47	20.21		976570	106.802	135.577	45.7724	35.9421	29.0814	2.45758	4.30077	10.2399	3.99357	4.09597	1.12639	242.379	81.7146	31.539	14.5407	9.21593	1189.98	2.76478	184.421	20.275	547.119	103.526	218.93	1.63839	2.2	3.6	4.7
2021	ILFOV				466197	96.3112	173.961	7.07855	10.2961	26.8127	5.36254	9.86707	12.4411	1.93051	10.7251	3.43203	270.272	17.3746	32.1752	22.3082	16.0876	1216.87	4.71904	188.547	5.57704	632.565	214.073	238.955	0.643505	1.2	3.5	3.7
2021	MARAMURES	19.915	16.37		518383	229.367	159.727	100.891	62.8879	67.3247	9.45247	28.3574	30.4794	7.33049	7.90921	1.73617	389.095	163.779	76.7772	58.8368	16.9759	1406.49	3.08652	195.608	14.0823	699.29	292.641	285.117	1.54326	4.3	6.8	7.7
2021	MEHEDINTI	25.78	20.29		274879	217.186	211.73	39.29	16.7346	18.5536	2.18278	22.1916	24.7382	2.54658	3.27417	0.727593	428.916	56.0247	20.7364	46.9297	6.54834	1817.89	5.82074	187.719		1140.14	363.069	303.406	0.363796	6.2	6.2	6.9
2021	MURES	21.34	17.53		587980	262.424	219.055	15.8169	22.2797	36.2257	4.25185	6.97303	11.3949	5.27229	9.69421	2.89125	481.479	38.0965	40.4776	18.368	17.8578	1554.98	3.74162	236.233	17.1775	714.65	387.428	365.148	3.40148	3	6.9	8.3
2021	NEAMT	17.32	17.32		562897	164.861	280.691	100.729	78.7	68.3962	11.0144	9.06027	33.221	12.6133	12.9686	3.3754	445.552	179.429	79.4106	42.2813	28.9573	1620.37	5.68488	192.575	27.0032	857.528	232.547	288.33	2.30948	3.5	7.9	9.3
2021	OLT	18.085			426114	351.314	306.725	59.8431	45.7624	36.1406	7.27505	40.8341	40.5995	4.4589	6.10165	2.58147	658.04	105.606	43.4156	81.4336	13.142	1816.88	9.62184	200.416	2.11211	1136.55	200.885	264.953	1.17339	3.7	6.5	9.3
2021	PRAHOVA	21.605	17.27		780172	175.474	293.269	23.2	43.3238	112.667	24.4818	9.61326	27.558	14.484	10.2541	3.46078	468.743	66.5238	137.149	37.1713	28.1989	1746.41	2.43536	208.159	31.6597	884.677	343.386	374.917	1.02541	2	4.2	4.9
2021	SALAJ	18.805			242410	304.855	576.709	31.3518	41.2524	86.2176	14.8509	10.3131	40.0149	10.3131	8.25048	4.12524	881.564	72.6043	101.068	50.328	22.6888	1551.92	2.06262	230.601	10.3131	858.05	393.961	273.091	2.47515	5	8.8	10.1
2021	SATU MARE	21.495	15.57		384891	366.337	445.061	17.4075	7.79441	83.1404	3.11777	49.6244	46.2469	5.45609	20.0057	5.7159	811.399	25.2019	86.2582	95.8713	31.1777	1424.04	3.11777	189.664	1.8187	692.404	375.691	315.674	1.8187	3.4	4.6	5.9
2021	SIBIU	14.22	9.96		469234	638.701	349.932	11.0819	5.11472	35.5899	5.75406	30.2621	17.6884	3.83604	2.98359	2.13113	988.633	16.1966	41.344	47.9505	8.95076	1287.42	1.49179	169.851	7.03274	589.684	195.638	336.719	0.63934	3.6	5.8	7.1
2021	SUCEAVA	25.1783	15.14		767595	194.504	280.356	103.44	130.798	61.3605	2.47526	8.07718	19.0204	4.03859	5.99274	3.3872	474.86	234.238	63.8357	27.0976	13.4185	1321.4	3.51748	168.578	2.73582	785.18	273.712	211.049	2.08443	5.9	7.8	9.1
2021	TELEORMAN	18.9733	15.67		360516	269.336	483.751	86.5426	65.4617	205.261	62.4105	17.475	51.3153	9.70831	26.9059	10.5404	753.087	152.004	267.672	68.7903	47.1546	2149.14	5.27022	216.911	8.32141	1392.17	316.213	322.316	0.55476	0.8	2.3	3.1
2021	TIMIS	23.35	14.15		761109	312.176	282.745	21.022	11.9562	34.4235	3.94162	22.8614	24.5694	4.20439	8.40878	2.1022	594.921	32.9782	38.3651	47.4308	14.7154	1348.43	5.64965	207.198	10.1168	600.308	140.584	299.826	0.919711	2.4	3.9	4.6
2021	TULCEA	20.0933			231622	224.504	348.844	19.4282	31.5169	50.5133	2.59043	56.5577	47.4912	3.02217	3.4539	0.863476	573.348	50.9451	53.1038	104.049	7.33954	1625.06	3.88564	296.604	25.0408	815.553	225.367	239.183	2.15869	8.6	10.9	11.5
2021	VASLUI	19.81			507581	211.592	387.721	35.2653	39.7966	96.1423	6.30441	10.0477	26.2027	7.6835	8.86558	2.36415	599.313	75.0619	102.447	36.2504	18.9132	1342.25	3.74324	190.314	6.1074	677.33	218.29	264.982	0.788052	2.1	3.3	4
2021	VALCEA	29.34			392157	204.51	352.155	30.345	47.685	103.785	16.32	28.56	36.975	8.16	7.395	4.335	556.665	78.03	120.105	65.535	19.89	1139.59	1.53	137.955	8.16	611.49	132.855	233.58	1.53	1.5	3.1	4.2
2021	VRANCEA	17.595			380453	99.6181	139.308	54.4088	69.9167	52.5689	14.4565	13.9308	20.239	3.41698	5.78258	1.83991	238.926	124.325	67.0254	34.1698	11.0395	1586	4.20551	196.082	30.7528	855.296	208.699	237.611	1.57707	3.4	5	5.6
2022	ALBA	18.08			367966	277.743	210.617	61.4187	35.0576	197.573	13.3164	28.807	48.6458	14.947	26.3611	4.89176	488.36	96.4763	210.889	77.4528	46.1999	1265.61	1.90235	167.407	21.4694	692.184	356.555	157.08	0.543528	2.5	3.5	4.2
2022	ARAD	15.76	12.66		464859	173.601	172.956	72.0649	88.1988	139.827	12.4769	52.489	23.448	34.2039	12.2618	2.58143	346.557	160.264	152.304	75.937	49.0471	1308.57	2.79655	200.921	34.2039	664.503	236.631	197.049	0.645357	3.5	5.3	6.7
2022	ARGES	16.87			620348	268.881	188.12	236.319	145.725	202.467	62.0619	21.4396	42.0732	35.9476	21.1172	5.96439	457.002	382.044	264.529	63.5127	63.0291	1323.29	4.836	209.56	68.6711	724.11	230.838	140.889	0.967199	2.7	5.3	6.9
2022	BACAU	20.36			729085	113.978	166.922	109.589	107.806	127.831	35.3868	12.6186	30.312	16.459	22.2196	14.2645	280.9	217.396	163.218	42.9305	52.9431	1261.44	4.38906	212.321	6.17212	658.908	203.268	103.966	0.960108	1.3	5.1	6.6
2022	BIHOR	12.27			612092	488.652	241.467	75.969	57.3443	197.029	7.67858	61.4287	23.6892	27.7736	22.2189	4.73785	730.119	133.313	204.708	85.1179	54.7303	1267.29	1.63374	211.243	0.816871	700.222	369.226	158.473	2.45061	3.4	6.1	7.9
2022	BISTRITA-NASAUD	26.03			325400	196.681	183.159	90.3503	46.4044	92.1942	3.07314	39.9508	19.9754	6.76091	9.52674	7.06822	379.84	136.755	95.2674	59.9262	23.3559	1081.44	3.68777	182.237	11.0633	580.824	373.387	109.404	1.53657	3.5	5.8	6.4
2022	BOTOSANI	21.7			456119	158.95	183.724	137.464	182.409	123.433	19.074	25.8704	48.6715	18.6355	25.432	6.35799	342.674	319.873	142.507	74.542	50.4254	1263.05	4.16558	199.29	44.7252	694.336	226.476	127.818	1.53469	3.7	6.8	8.4
2022	BRAILA	15.33			330816	203.739	138.143	166.558	96.4282	113.961	17.5324	23.2758	74.3616	14.2073	9.37077	1.20913	341.882	262.986	131.493	97.6374	24.7872	1575.2	3.62739	253.313	15.4164	813.141	256.034	222.178	1.20913	5.7	8	9
2022	BRASOV	18.14	14.83		639631	229.507	217.782	91.928	68.946	56.9078	3.75216	22.2003	17.9791	4.22118	13.6016	2.65778	447.289	160.874	60.66	40.1794	20.4806	1099.7	2.3451	231.071	9.06773	541.406	206.838	121.789	3.1268	3.9	6.3	8.9
2022	BUCURESTI	19.46	13.8		2165866	116.027	143.499	14.2206	12.5123	64.6393	11.9583	25.2093	33.0122	8.07991	12.9279	4.80177	259.527	26.733	76.5975	58.2215	25.8095	1094.71	2.8626	209.939	4.43241	604.331	180.944	130.802	0.923418	1.6	2.4	3.1
2022	BUZAU	16.89			450053	169.091	190.866	78.8796	83.5457	115.32	9.99882	29.1077	45.7724	11.7764	11.5542	2.88855	359.958	162.425	125.319	74.8801	26.2191	1554.48	2.66635	272.412	21.3308	899.894	187.533	138.206	0.888784	3.2	6.9	8.4
2022	CALARASI	25.265	19.74		299693	254.26	217.556	104.774	101.771	125.128	15.0154	73.7421	43.7114	29.6971	33.7012	13.347	471.816	206.545	140.143	117.454	76.7452	1547.25	2.33572	213.218	57.0584	850.203	224.897	172.176	2.33572	3.8	6.9	7.6
2022	CARAS-SEVERIN	15.71			307961	284.452	152.292	136.056	125.016	251.98	59.4231	46.7592	40.5896	14.6122	53.5782	2.92245	436.744	261.072	311.403	87.3487	71.1129	1280.36	3.8966	196.778	0.324716	719.247	209.117	146.122	0.324716	5.3	6.8	7.4
2022	CLUJ	22.61	16.93		740810	225.564	216.385	45.3558	27.2675	121.219	9.17914	21.193	44.0059	21.193	41.4411	25.3776	441.949	72.6232	130.398	65.1989	88.0118	1181.54	2.56476	265.52	8.5042	637.005	301.832	112.849	2.02481	3	4.5	5.2
2022	CONSTANTA	15.67	11.31		756252	119.801	217.652	38.2148	52.7602	177.586	45.3553	26.4462	39.5371	25.3884	30.1487	13.2231	337.454	90.975	222.942	65.9833	68.7601	1225.91	4.89255	223.206	21.4214	648.329	138.446	134.876	1.32231	4.1	7.4	9
2022	COVASNA	23.38			223529	199.079	228.158	35.7895	25.0527	95.737	13.4211	19.2369	29.079	15.6579	42.0527	9.84212	427.238	60.8422	109.158	48.3159	67.5528	1238.77	1.34211	212.053	15.2106	683.58	365.501	124.816	2.68422	3.5	7.6	9.1
2022	DAMBOVITA	19.905			510909	170.285	164.804	46.3879	34.6441	82.7936	12.331	39.5374	50.4982	12.9182	13.8968	3.71886	335.089	81.032	95.1246	90.0356	30.5338	1348.38	3.13167	238.007	85.5338	733.399	249.751	103.932	1.56584	3.2	5.7	6.7
2022	DOLJ	16.64	16.64		677336	333.217	228.395	189.861	162.106	147.785	10.0393	17.4212	21.555	13.7303	15.059	3.69093	561.612	351.967	157.824	38.9762	32.4802	1429.13	5.90549	209.645	2.65747	884.79	261.023	127.411	1.1811	3	5.6	7.2
2022	GALATI	11.18	8.48		631146	83.9742	127.546	83.9742	167.315	86.1924	23.291	19.9637	36.6001	22.8156	36.4416	14.4182	211.52	251.289	109.483	56.5638	73.6755	1183.72	5.70391	186.961	11.0909	631.708	298.98	119.782	1.42598	4	6	6.8
2022	GIURGIU	26.49			262773	209.687	187.995	53.2779	23.9751	152.984	36.1529	30.4445	27.0195	18.2667	14.8417	6.08891	397.682	77.253	189.137	57.464	39.1973	1685.87	5.70835	238.609	14.0806	1028.26	253.831	153.364	1.14167	3.6	6.4	7.7
2022	GORJ	24.8733			348203	209.648	295.804	80.9872	111.429	182.365	111.429	19.5288	59.1609	68.0637	48.8221	13.2107	505.452	192.416	293.794	78.6897	130.097	1268.23	1.14876	216.253	17.8057	751.573	267.947	103.388	0.861566	3.7	5	5.9
2022	HARGHITA	18.18	21.22		326866	194.575	167.959	143.484	19.5799	44.6666	11.9315	16.5205	38.5479	13.1552	19.274	5.50684	362.534	163.064	56.5981	55.0684	37.936	1209.67	1.22374	200.082	18.0502	630.228	211.402	138.895	2.14155	3.7	5.5	7.5
2022	HUNEDOARA	16.665			441748	277.534	258.292	56.5934	53.8769	246.973	69.2703	54.3296	55.0087	49.3494	39.1626	8.37582	535.826	110.47	316.244	109.338	96.8878	1450.83	2.94285	261.235	19.6945	839.393	376.685	172.27	1.35824	6.1	8.1	9.8
2022	IALOMITA				280293	136.999	221.554	63.1482	69.9268	168.038	12.8437	23.9036	84.5544	24.9739	29.2551	3.5677	358.553	133.075	180.882	108.458	57.7967	1461.68	3.5677	232.614	15.3411	875.512	246.171	128.437	0.35677	1.1	3.7	5.9
2022	IASI	23.81	18.02		985187	117.44	105.056	98.763	74.5036	77.3457	6.39473	11.2669	30.7556	18.5752	14.109	3.85714	222.496	173.267	83.7404	42.0225	36.5413	950.987	2.8421	161.391	16.1391	458.187	88.5111	101.199	1.82706	2.6	5.2	5.9
2022	ILFOV				479312	112.87	165.237	9.59709	16.0647	79.4889	15.4388	24.2014	32.1294	11.4748	22.3237	10.4316	278.107	25.6618	94.9277	56.3307	44.2301	976.608	2.92085	178.589	3.54675	563.933	164.194	102.23	1.46043	1	3.3	4.5
2022	MARAMURES	22.9			515015	320.767	139.608	147.957	84.4636	269.701	30.8729	46.7948	50.0956	31.6496	25.8245	3.49504	460.375	232.42	300.574	96.8904	60.9691	1170.26	4.07755	204.266	8.54344	620.564	253.585	121.744	2.91254	4.7	7.6	7.8
2022	MEHEDINTI	20.22	12.7		271226	158.539	169.969	104.71	45.3496	63.7844	12.167	38.3444	31.7079	11.0609	7.74262	2.21218	328.508	150.059	75.9514	70.0523	21.0157	1437.55	5.89914	185.086	0.737392	934.276	287.952	143.792	1.47478	6.1	8.8	10.9
2022	MURES	36.685			583916	271.614	189.925	31.1689	33.224	93.3353	7.02156	13.8719	20.2084	19.0096	14.5569	2.74012	461.539	64.3928	100.357	34.0802	36.3066	1323.99	2.56886	234.109	19.3521	663.623	361.696	196.946	1.37006	4.6	7.6	9.7
2022	NEAMT				557289	203.844	209.407	250.498	186.259	211.56	33.9142	35.888	80.9275	55.2676	32.1198	7.1776	413.251	436.757	245.474	116.816	94.5649	1301.3	5.56264	203.126	23.5067	705.2	183.747	139.604	1.97384	2.7	5.9	6.7
2022	OLT	20.115	15.12		419862	574.236	274.852	176.963	125.279	127.185	14.7668	71.9284	60.4961	14.5286	22.8647	5.23982	849.089	302.242	141.951	132.424	42.6331	1551.7	6.19251	199.589	3.09626	1002	170.77	142.904	0.952694	4	5.7	8
2022	PRAHOVA	15.84	15.84		770815	172.545	267.25	35.2873	111.44	206.016	42.4226	17.3842	47.2227	37.2333	19.3302	5.31905	439.794	146.728	248.438	64.6069	61.8826	1458.59	2.46492	215.227	26.5952	780.862	328.354	183.183	0.518931	2	5.2	5.6
2022	SALAJ	22.52			240667	472.437	563.85	97.6453	54.0165	231.44	18.2825	20.3601	59.8337	12.0498	11.6343	7.0637	1036.29	151.662	249.723	80.1938	30.7479	1317.59	4.15512	237.257	8.72575	768.281	341.966	134.626	4.57063	6.8	10.5	11.4
2022	SATU MARE	17.32	12.42		382170	432.792	360.049	33.7546	12.2982	212.209	16.7465	97.6005	46.3145	30.8763	42.6512	10.7282	792.841	46.0528	228.956	143.915	84.2557	1181.93	2.8783	203.836	1.04665	602.088	305.885	172.96	1.30832	4.4	6.3	8.1
2022	SIBIU				468218	724.876	389.562	17.7268	8.11588	79.8773	8.54303	33.3178	29.687	11.3195	9.61091	4.05794	1114.44	25.8427	88.4204	63.0048	24.9884	1039.26	1.49503	158.26	5.33939	532.871	195.208	156.124	1.06788	2.8	6.1	7.7
2022	SUCEAVA	17.845	12.12		766663	243.523	211.044	155.349	187.697	169.175	7.95656	13.5653	45.2611	11.7392	15.0001	4.30437	454.567	343.045	177.131	58.8264	31.0436	1054.44	2.47827	165.914	1.69566	645.655	213.914	93.0004	3.00001	4.8	7.6	9.1
2022	TELEORMAN	22.33			353364	248.186	460.715	123.669	64.5227	385.721	106.123	25.4695	90.8412	23.4885	50.373	21.2246	708.901	188.191	491.844	116.311	95.0861	1785.41	4.24491	237.149	11.8858	1197.91	259.789	131.309	1.41497	6	6.8	8.5
2022	TIMIS	17.025	12.58		761135	317.027	191.95	47.5606	39.1521	83.428	11.0361	44.0132	25.4883	14.8462	21.6782	5.78084	508.977	86.7126	94.4642	69.5015	42.3052	1081.15	5.51807	200.621	3.94148	511.473	116.799	138.215	1.44521	2.8	5	6.1
2022	TULCEA	20.94			228309	317.99	322.808	40.2963	64.3864	116.509	12.7021	99.8647	52.1223	15.3301	16.6441	4.38003	640.798	104.683	129.211	151.987	36.3542	1389.35	3.06602	293.462	23.2142	717.011	211.555	117.823	1.31401	2	4.7	6.7
2022	VASLUI	23.41			509611	247.836	196.228	68.8761	87.714	187.202	18.053	28.0606	33.9475	13.3435	14.1284	5.49439	444.064	156.59	205.255	62.0081	32.9663	1099.66	3.33588	188.379	5.10193	588.096	177.979	126.371	0.981141	2.7	4.9	6.8
2022	VALCEA	26.02			389288	215.522	335.227	48.5502	64.4767	315.191	34.6787	32.8805	69.8711	35.1925	24.4035	10.532	550.749	113.027	349.87	102.752	70.128	921.683	1.54128	132.807	6.67886	521.979	104.036	98.1279	1.54128	3.3	5.3	7.8
2022	VRANCEA	20.56			376685	172.292	173.089	138.577	165.921	105.659	23.8926	23.3617	33.9806	7.69874	12.4773	1.59284	345.381	304.498	129.551	57.3423	21.7689	1292.86	3.18569	186.363	28.4057	735.097	185.035	96.1015	1.85832	3.9	4.8	7.1
2023	ALBA	17.62			365704	161.606	128.519	74.924	41.0168	226.96	23.5163	22.696	27.3445	12.0316	21.3287	4.10168	290.125	115.941	250.476	50.0405	37.462	1109.64	1.91412	173.091	16.4067	585.173	307.352	110.198	0.54689	2.7	3.9	5
2023	ARAD	14.43			462523	103.779	90.8063	47.9976	37.1873	99.8869	10.3779	25.9447	17.0802	14.4858	8.43201	1.51344	194.585	85.185	110.265	43.0249	24.4312	1194.54	2.16205	209.503	25.9447	614.24	207.125	147.02	3.24308	4.9	7.2	7.8
2023	ARGES				615342	151.623	81.2556	152.273	64.6795	154.386	44.0405	15.4386	32.0147	28.927	12.3509	4.06278	232.879	216.953	198.426	47.4533	45.3406	1186.17	5.36287	214.515	54.6038	631.519	201.351	103.357	0.650045	2	4.5	5.8
2023	BACAU	19.48			723525	57.2199	83.6184	92.464	96.8868	83.6184	25.0164	14.5123	23.0814	14.2359	17.2765	4.28458	140.838	189.351	108.635	37.5937	35.797	1136.8	5.39028	208.562	5.52849	573.581	170.554	79.8867	2.34961	3.4	6.2	9.2
2023	BIHOR				610648	334.726	140.998	45.0341	26.693	113.977	8.35178	44.7066	13.2646	17.6861	22.9265	8.18802	475.724	71.7271	122.329	57.9712	48.8006	1132.89	1.47384	203.718	0.982563	635.391	313.274	119.054	2.45641	5	7.7	8.4
2023	BISTRITA-NASAUD				324258	136.928	93.7525	64.7632	20.971	45.9511	3.39236	31.4564	25.9053	4.00915	8.3267	4.00915	230.681	85.7342	49.3434	57.3617	16.345	914.395	2.46717	168.693	9.86868	457.969	289.893	101.462	0.925189	2.9	5.8	9.4
2023	BOTOSANI	20.72			457603	95.9347	90.2529	91.3456	108.609	78.4523	10.2709	27.3163	37.8057	11.3636	19.2306	1.96677	186.188	199.955	88.7232	65.122	32.561	1169.14	2.84089	208.915	41.3022	618.877	189.028	99.2126	1.52971	6.9	9.5	12.1
2023	BRAILA				325875	120.598	88.6843	113.847	86.8431	117.223	28.5386	14.1158	46.3368	20.8669	8.89912	2.45493	209.283	200.69	145.761	60.4526	32.2209	1407.29	4.29613	244.265	10.4334	761.335	247.948	133.487		1.1	3.9	6.7
2023	BRASOV	15.055	12.13		640465	174.561	115.229	55.4285	56.5214	62.7669	6.08933	15.1452	17.7996	6.71387	7.33842	1.09296	289.789	111.95	68.8562	32.9448	15.1452	983.192	0.936819	217.342	7.80683	490.893	172.687	83.6892	0.46841	1.6	4.7	6.5
2023	BUCURESTI	18.84	13.19		2162380	128.1	93.0456	11.0526	8.78661	53.2746	8.18543	22.7065	18.6369	4.39331	9.98899	2.58974	221.145	19.8393	61.4601	41.3433	16.972	1000.47	1.98855	218.694	3.37591	528.492	170.229	94.063	0.647435	1.7	2.6	3.2
2023	BUZAU	16.9			445109	116.601	111.883	49.4261	43.3602	94.3589	8.08791	23.1404	27.1844	5.39194	6.73992	1.34798	228.483	92.7863	102.447	50.3248	13.4798	1396.96	1.57265	254.32	16.1758	804.073	180.181	107.614	0.224664	1	4.5	6.3
2023	CALARASI				296724	185.694	162.104	47.5189	64.7066	110.203	20.2208	68.4137	32.0163	14.4916	24.602	9.09937	347.798	112.226	130.424	100.43	48.1929	1412.09	2.69611	230.854	51.5631	725.59	193.446	139.187	1.01104	2.2	4.4	7
2023	CARAS-SEVERIN				304244	256.044	104.521	123.914	76.5833	141.991	47.9878	54.5615	28.5955	7.23104	38.456	1.9721	360.566	200.497	189.979	83.1569	47.6591	1146.12	2.95815	222.519	0.328684	618.911	177.16	107.151	1.31473	5.9	8.9	10.1
2023	CLUJ	16.75	15.57		742589	107.866	97.7661	38.1099	10.7731	52.7883	4.71324	23.9702	31.3767	7.54118	24.9128	13.7357	205.632	48.883	57.5015	55.3469	46.1897	1060.88	1.8853	264.749	3.77059	568.821	257.747	79.0478	1.21198	2.8	4.5	5.8
2023	CONSTANTA	17.62	9.78		752123	70.6002	122.187	32.9733	34.8347	118.465	35.2336	29.1176	24.0652	18.2151	20.0765	9.43995	192.788	67.8081	153.698	53.1828	47.7316	1097.03	5.85011	228.952	15.6889	582.086	122.055	89.8789	1.06366	3.1	6.6	8.6
2023	COVASNA	21.98			222373	123.666	123.666	37.3247	17.0884	90.3887	13.0412	11.6921	28.7805	10.7927	24.7332	4.04725	247.332	54.4131	103.43	40.4725	39.5731	1114.79	4.04725	231.143	16.189	582.355	305.343	71.5015	1.79878	2.3	5.1	6.8
2023	DAMBOVITA	18.0567			507308	112.555	106.05	36.8612	17.7407	68.5974	8.27899	27.2024	25.4283	12.8127	7.2934	0.985595	218.605	54.6019	76.8764	52.6307	21.0917	1192.18	2.36543	241.668	70.5686	625.261	195.345	82.5928	0.788476	3.4	4.2	6.2
2023	DOLJ	19.4	13.77		672646	321.269	165.763	171.413	134.097	155.059	9.51466	21.854	12.6367	15.0153	9.21733	1.784	487.032	305.51	164.574	34.4907	26.0167	1296.67	6.83866	220.175	2.08133	770.836	247.084	104.067	1.18933	5.4	8.5	9.1
2023	GALATI	27.535	10.27		632314	92.9918	60.5712	128.259	110.072	92.3592	27.9924	18.1872	27.2017	20.8757	19.9268	5.37708	153.563	238.331	120.352	45.3888	46.1796	1079.37	6.00967	190.886	11.5449	580.092	277.394	88.8799	1.89779	5.5	7.5	8
2023	GIURGIU	24.69			260049	182.658	134.205	25.7644	14.2281	117.286	30.3789	8.45994	19.2271	13.8435	23.0726	3.84543	316.863	39.9925	147.664	27.6871	40.7615	1437.04	3.84543	246.877	8.84449	826.383	196.886	101.904	0.769086	2.5	4.5	7
2023	GORJ	20.08			344818	196.625	174.585	72.502	90.7725	184.445	108.463	48.7214	42.9212	67.8619	31.3209	9.28026	371.21	163.275	292.908	91.6425	108.463	1121.46	0.580016	219.536	11.3103	660.058	231.426	72.212	0.290008	3.5	4	7
2023	HARGHITA	16.39			325320	118.038	104.82	110.968	8.60691	32.2759	4.30346	18.7508	23.0542	10.4512	12.2956	4.30346	222.857	119.575	36.5794	41.805	27.0503	1081.4	0.922169	198.881	18.136	550.535	179.516	102.053	2.15173	2.5	4.7	6.9
2023	HUNEDOARA	12.14			436235	165.278	121.036	56.6209	52.4946	211.125	68.9995	55.4747	39.1991	44.7007	35.7605	9.3986	286.314	109.115	280.124	94.6737	89.8598	1255.75	1.83387	250.324	16.0464	736.53	327.117	106.135	0.458468	4.4	4.8	7.4
2023	IALOMITA				277802	123.829	145.427	26.6377	21.9581	153.707	12.2389	20.8782	39.2366	28.7975	24.4779	2.87975	269.257	48.5958	165.946	60.1148	56.1551	1342.68	2.51978	237.579	17.6385	777.172	234.34	98.2714	2.51978	3.6	7.1	8.9
2023	IASI	21.045	14.91		993073	74.4155	60.7206	68.9778	50.953	47.1264	3.02093	8.2572	17.0179	12.1844	12.2851	1.10767	135.136	119.931	50.1474	25.2751	25.5772	870.027	3.12162	175.012	15.4067	406.617	70.9918	72.8043	1.81256	1.5	4.3	5.4
2023	ILFOV				496523	135.341	116.007	10.8756	10.2714	70.2888	10.8756	23.1611	20.9457	6.04202	14.2994	6.04202	251.348	21.1471	81.1644	44.1067	26.3835	849.306	3.22241	166.155	3.02101	480.34	124.667	64.4482	1.007	2.6	3.5	3.9
2023	MARAMURES	24.22			512137	162.457	73.0273	118.328	42.1762	175.539	26.3601	40.2236	33.9753	23.0407	30.0701	3.51468	235.484	160.504	201.899	74.1989	56.6255	1040.93	2.34312	204.437	7.61515	526.422	199.946	88.8434	1.56208	5.1	9.1	10.1
2023	MEHEDINTI				268634	134.756	108.698	155.23	56.2103	58.4438	4.46704	45.7872	26.8023	7.07282	5.58381	0.372254	243.454	211.44	62.9109	72.5895	13.0289	1245.93	4.46704	186.871	0.372254	822.308	269.512	86.7351	0.744507	4.3	5.8	6.5
2023	MURES	25.04			581023	207.565	106.192	36.6595	32.0125	60.5828	3.4422	7.91707	15.1457	10.6708	10.1545	2.40954	313.757	68.672	64.025	23.0628	23.2349	1154.52	3.61431	227.013	14.9736	565.554	295.169	155.416	3.4422	3.1	7.3	9.2
2023	NEAMT	14.35			552681	86.1256	72.3745	136.426	97.7055	114.894	14.4749	32.2066	38.1775	12.4846	8.86587	2.17123	158.5	234.131	129.369	70.3842	23.5217	1191.65	4.88528	211.153	21.5314	626.401	171.708	106.571	0.904681	3.1	5.6	7
2023	OLT	13.3	13.3		414770	664.706	305.712	355.137	135.738	198.905	19.77	98.85	73.2936	16.1535	24.5919	8.92061	970.417	490.874	218.675	172.144	49.6661	1386.55	6.26853	197.941	3.37536	858.066	153.097	121.031	1.20549	1.1	5.3	6.4
2023	PRAHOVA	19.515	15.75		763210	180.946	229.819	37.2113	109.668	285.374	81.3669	25.9431	53.7205	49.9207	27.5154	5.11	410.765	146.88	366.74	79.6635	82.5461	1297.81	2.62051	222.874	21.0951	700.069	268.864	126.178	0.655128	2.4	4.7	5.3
2023	SALAJ	19.94			239131	368.417	399.363	177.309	49.7635	257.599	43.909	34.2908	64.818	15.0545	17.1454	2.92727	767.78	227.072	301.508	99.1089	35.1272	1154.6	0.418181	239.618	2.50908	663.235	295.236	85.3089	1.67272	4.7	6.1	6.1
2023	SATU MARE	15.235	10.15		380477	449.436	255.206	46.5206	11.0388	300.412	26.8085	86.9961	53.6169	22.866	43.3666	8.93615	704.642	57.5593	327.221	140.613	75.1688	1071.29	6.30787	206.583	1.8398	519.611	256.783	136.145	3.94242	3.5	9.2	11.6
2023	SIBIU	18.29			468068	807.789	315.98	26.2782	16.237	171.129	21.3644	36.1059	20.5098	15.3824	12.605	2.56373	1123.77	42.5152	192.493	56.6157	30.5511	943.453	2.35009	184.589	3.8456	452.712	128.187	122.632	1.70915	5.3	8.6	9.2
2023	SUCEAVA	18.38	11.23		766027	283.541	188.766	188.244	165.399	178.062	7.04936	28.8502	37.0744	11.7489	12.9238	3.39414	472.307	353.643	185.111	65.9246	28.0669	970.723	2.21924	169.837	1.56652	574.262	188.897	65.9246	2.74142	6	8.1	9.1
2023	TELEORMAN	17.45			347328	264.016	290.504	97.6023	82.6308	420.64	72.5539	38.2923	117.756	23.033	55.2792	14.3956	554.519	180.233	493.194	156.048	92.7078	1557.32	4.89451	236.376	16.411	999.631	214.207	95.8748	1.15165	1.5	4	6.5
2023	TIMIS	15.74			761927	297.404	188.076	72.3166	49.3486	128.096	15.487	94.4972	31.8928	18.2432	32.6803	6.29982	485.48	121.665	143.583	126.39	57.2233	973.584	2.88742	204.35	4.33112	453.849	95.9409	106.703	0.524985	2.8	4.6	6.8
2023	TULCEA	16.29			225362	370.959	284.431	58.1287	77.6528	137.113	25.7364	121.138	60.7911	14.1994	14.1994	7.98715	655.39	135.782	162.849	181.93	36.3859	1275.73	4.88104	288.869	11.0933	648.734	173.055	89.1898	1.33119	6.9	10	11.5
2023	VASLUI	20.97			514557	238.263	135.651	135.456	120.686	204.642	12.8266	35.5646	42.1722	18.6568	12.8266	4.08118	373.914	256.143	217.469	77.7368	35.5646	989.006	2.72079	195.314	5.24723	513.451	161.692	96.1993	0.777368	2.5	4.3	5.9
2023	VALCEA				386810	251.028	275.07	61.2704	76.0063	398.645	57.651	48.8612	71.3529	30.2474	25.8525	7.2387	526.098	137.277	456.296	120.214	63.3386	774.54	3.87787	150.203	4.1364	416.484	86.3473	65.9238	0.775575	2.4	3.4	3.9
2023	VRANCEA	22.05			373902	208.878	189.354	179.191	159.133	123.829	20.8611	26.2101	38.7802	9.89564	9.09329	2.1396	398.233	338.324	144.69	64.9903	21.1285	1170.9	2.1396	191.494	12.3027	697.776	187.75	60.7111	2.1396	3.4	6.4	6.4
2024	ALBA	18.025	15.47		363660	416.323	449.596	197.987	103.118	498.543	52.5216	41.2473	52.7966	20.3487	73.9702	8.52445	865.919	301.105	551.064	94.0439	102.843	1145.03	1.37491	188.638	18.9738	581.037	270.307	107.518	1.09993	2.2	6.5	7.4
2024	ARAD	18.89			460634	367.537	260.728	107.678	81.4095	245.748	31.9125	75.1139	51.885	31.4784	26.7023	8.90078	628.265	189.087	277.661	126.999	67.0815	1219.84	3.47347	216.658	28.4391	605.904	218.178	158.477	0.651276	4.7	7	8.3
2024	ARGES	17.6	13.65		610907	441.311	240.298	338.677	230.804	363.067	112.292	42.2323	64.8217	68.7502	47.4704	12.9316	681.609	569.481	475.359	107.054	129.152	1171.05	3.6012	205.923	44.1966	634.139	183.17	109.182	0.982146	2.7	5.1	6.7
2024	BACAU	24.36	14.61		717335	169.795	217.053	273.234	236.291	206.877	57.2954	32.6207	40.0092	32.8996	36.6635	20.6319	386.849	509.525	264.172	72.6299	90.195	1143.12	5.7156	207.853	10.7342	566.96	180.529	76.5333	1.53345	4.4	6.5	8.7
2024	BIHOR	19.36			609430	794.185	303.07	103.375	59.7279	231.692	20.3469	85.4897	18.8701	46.1087	47.5854	20.0187	1097.25	163.103	252.039	104.36	113.713	1138.93	3.28176	205.766	0.984527	634.691	320.135	120.604	1.47679	3.7	6.7	8.3
2024	BISTRITA-NASAUD		19.38		323634	351.014	248.12	170.872	62.7252	105.366	6.17982	56.2364	48.8206	7.10679	22.8653	11.1237	599.134	233.597	111.546	105.057	41.0958	987.226	2.47193	165.31	5.56184	465.031	231.434	138.119	1.85395	3.6	5.9	6.7
2024	BOTOSANI	25.44			457997	193.451	182.534	225.111	223.801	178.167	28.8211	51.7471	84.9351	22.9259	43.6684	13.1005	375.985	448.911	206.988	136.682	79.6948	1158.96	3.05679	217.687	46.2885	595.637	184.281	106.988	3.27513	5.4	9.8	14.3
2024	BRAILA				321605	289.486	206.775	305.654	172.572	311.873	93.904	34.5144	99.19	53.4818	33.8925	17.1017	496.261	478.226	405.777	133.704	104.476	1438.72	5.90787	258.081	12.7486	756.207	231.34	157.025	1.86564	4.2	5.4	8.3
2024	BRASOV	22.595	16.6367		641572	437.207	285.081	132.487	127.967	131.708	17.1454	31.0176	33.979	12.937	20.2627	5.29948	722.288	260.454	148.853	64.9966	38.4992	976.819	0.467601	224.916	12.937	461.055	171.766	83.2331	1.71454	3.4	7.8	10.1
2024	BUCURESTI	23.8548	16.065		2143578	292.688	209.183	26.0312	15.8147	111.403	18.1006	38.6737	47.3041	10.4498	18.1939	5.31821	501.871	41.8459	129.503	85.9777	33.9619	999.497	2.14594	217.487	3.31222	524.917	168.83	94.235	0.653114	2	3.3	3.7
2024	BUZAU	21.28			440313	355.429	368.601	110.603	98.7934	244.599	23.1653	48.3747	58.1405	13.6267	17.0333	2.95245	724.03	209.396	267.764	106.515	33.6125	1401.28	4.31511	220.752	14.308	813.058	180.326	114.464	1.58978	3.1	6.5	7.3
2024	CALARASI		12.31		294334	549.716	434.54	169.196	208.267	293.544	47.2253	153.567	67.6103	34.3148	74.0655	17.667	984.256	377.462	340.769	221.177	126.047	1433.07	3.05775	230.351	52.3215	744.053	189.581	140.657	0.6795	2.1	5.7	10.9
2024	CARAS-SEVERIN	20.29	10.69		300931	675.57	289.103	325.656	212.673	319.675	93.7092	136.244	51.8391	20.935	74.768	6.97834	964.673	538.329	413.384	188.083	102.681	1182.66	4.65223	240.254	1.32921	607.116	178.779	117.303	0.664604	4.5	6.5	8.4
2024	CLUJ	21.654	18.35		744031	302.272	255.5	77.0129	25.9398	150.397	10.349	42.4713	58.3309	13.7091	57.6589	24.8646	557.772	102.953	160.746	100.802	96.2325	1069.04	2.15045	256.844	4.5697	579.815	233.727	80.1042	1.74724	3.7	6.4	7.6
2024	CONSTANTA	20.3167	11.67		748860	164.383	308.202	75.3145	77.8517	266.538	76.3828	49.542	46.3371	41.1292	42.331	26.5737	472.585	153.166	342.921	95.8791	110.034	1119.7	5.20792	220.335	23.1018	586.358	110.301	108.966	1.06829	2.3	7	8.4
2024	COVASNA	24.42	16.71		221294	336.656	466.348	159.968	114.328	192.956	22.1425	38.8623	52.419	23.0463	68.6869	9.48964	803.004	274.296	215.098	91.2813	101.223	1132.43		228.203	15.3642	585.194	309.091	96.252	0.903775	2.4	4.8	7.2
2024	DAMBOVITA	21.29	12.82		504683	279.581	313.464	66.5764	47.5546	165.054	25.1643	61.2266	64.0006	24.1736	21.3996	4.16103	593.046	114.131	190.218	125.227	49.7342	1211.26	1.98144	227.668	56.8674	638.222	192.596	78.8614	0.792577	1.5	4.9	7.4
2024	DOLJ	22.875	15.265		667708	620.93	445.704	369.323	333.229	417.698	23.2137	61.2543	35.195	49.8721	23.8128	5.09205	1066.63	702.553	440.911	96.4493	78.777	1302.67	4.34322	229.591	1.64743	782.677	183.463	89.7099	1.34789	4.9	6.3	8.4
2024	GALATI	20.21			625067	223.176	171.342	334.524	220.616	204.938	74.232	45.4351	59.3536	52.4744	55.994	14.3985	394.518	555.14	279.17	104.789	122.867	1086.76	4.15955	192.939	10.7189	575.778	282.69	80.7913	0.639931	3.8	7	8.2
2024	GIURGIU				258527	463.008	357.796	50.6717	28.2369	284.69	79.6822	29.7841	37.9071	41.0015	38.6807	9.67017	820.804	78.9086	364.372	67.6912	89.3524	1416.49	6.18891	208.102	9.28336	856.39	198.819	102.891	0.773614	3.4	4.9	6.4
2024	GORJ	40.22	24.74		342226	684.051	624.441	106.947	147.856	409.963	250.127	161.589	97.8885	154.576	81.2329	20.7465	1308.49	254.802	660.09	259.478	256.556	1151.29	2.33764	204.835	14.9024	663.597	227.335	87.3692	0.584409	5.4	8	8
2024	HARGHITA	17.58			324082	345.592	361.328	223.709	40.1133	74.6725	4.31989	41.6561	91.6435	26.5365	33.942	6.17128	706.92	263.822	78.9924	133.3	66.6498	1124.41		226.177	20.6738	549.861	156.442	117.254	0.308564	2.7	5.3	6.9
2024	HUNEDOARA	14.13	14.8		431005	529.46	298.372	105.799	137.817	457.303	137.121	163.339	60.5561	102.783	82.5976	15.313	827.833	243.617	594.425	223.895	200.694	1270.05	2.32016	219.719	17.1692	726.21	292.572	109.744	0.696048	3.3	6.6	11.3
2024	IALOMITA		11.93		275751	388.394	295.194	73.2545	57.6607	258.567	19.9455	49.6825	111.695	31.1876	62.7378	7.61557	683.588	130.915	278.512	161.377	101.541	1306.61	3.98911	225.928	15.2311	753.941	215.412	101.904	1.08794	5.8	12.7	15.3
2024	IASI	26.635	15.042		993235	208.611	144.88	163.707	110.548	90.915	7.14836	20.1362	42.1854	29.7009	30.1037	3.52384	353.491	274.255	98.0634	62.3216	63.3284	876.026	3.02043	189.381	15.4042	406.148	76.8197	72.7924	1.40954	3.3	7.6	8.9
2024	ILFOV				513905	370.107	277.094	20.4318	20.0426	161.508	33.4692	65.1871	41.8365	14.5941	38.9177	11.6753	647.201	40.4744	194.978	107.024	65.1871	826.028	1.7513	188.362	4.08636	439.381	114.029	67.5222	0.583765	2.4	4	5.6
2024	MARAMURES	23.54	30.6		509644	402.438	158.738	302.564	92.025	390.469	54.9403	73.3846	63.1814	62.9851	63.3776	10.2032	561.176	394.589	445.409	136.566	136.566	1085.66	3.72809	207.792	6.47511	549.207	217.603	101.836	0.392431	6	7.1	9.1
2024	MEHEDINTI				266504	315.943	340.708	338.832	138.835	124.576	13.8835	149.341	52.9073	19.1367	11.6321	0.750458	656.651	477.666	138.459	202.248	31.5192	1273.9	3.75229	182.361		835.26	288.926	98.6852	0.750458	3.9	6.3	7.1
2024	MURES				578574	441.776	272.567	94.1971	105.432	146.222	15.9012	16.2468	29.2097	30.0739	27.3085	6.56787	714.343	199.629	162.123	45.4566	63.9503	1167.01	5.01232	232.295	12.7901	553.602	278.789	157.975	3.80245	7.2	13	14.6
2024	NEAMT				547845	244.412	228.532	321.076	244.23	281.284	39.7923	66.4422	76.8466	26.2848	22.9992	5.29347	472.944	565.306	321.076	143.289	54.5775	1183.55	4.01573	209.001	20.2612	622.621	174.502	108.972	1.6428	3.4	7.2	8.1
2024	OLT	24.945	12.85		410559	647.166	329.551	447.926	176.832	223.354	17.2935	100.107	46.7655	17.2935	19.9728	7.30711	976.717	624.758	240.648	146.873	44.5734	1394.44	5.35855	220.675	1.46142	831.306	150.283	127.631	0.730711	2.1	3.4	5.6
2024	PRAHOVA	24.0571	15.33		757213	223.055	278.653	38.2983	94.029	330.686	83.8602	30.3745	55.8627	53.4856	33.2799	7.79173	501.708	132.327	414.547	86.2373	94.5573	1300.29	3.03745	243.525	20.0736	681.182	259.24	118.065	1.05651	3.7	5.7	7.8
2024	SALAJ		14.81		238045	433.952	347.413	191.56	49.1504	271.377	42.429	29.4062	70.1548	13.0227	18.4839	7.5616	781.365	240.711	313.806	99.561	39.0682	1188.85	2.10044	257.514	3.36071	623.412	261.715	105.442	2.10044	4.6	8.6	10.2
2024	SATU MARE				378629	495.736	296.068	45.1629	15.0543	343.08	27.7316	113.304	44.1065	25.8829	51.5016	8.97977	791.804	60.2173	370.812	157.41	86.3642	1063.05	5.28222	205.478	0.528222	497.585	252.226	171.144	1.84878	4	9.9	11.9
2024	SIBIU	19.7867			467877	915.625	308.201	33.7696	22.4418	163.932	10.2591	47.8758	27.3576	12.1827	8.97672	2.56478	1223.83	56.2114	174.191	75.2334	23.7242	922.037	1.70985	199.839	4.70209	415.28	131.872	122.896	0.641194	3.1	7.1	7.7
2024	SUCEAVA	21.39	13.75		764726	344.699	246.101	211.448	167.119	159.534	7.32288	20.7918	44.8527	11.3766	14.1227	3.26914	590.8	378.567	166.857	65.6444	28.7685	994.082	4.05374	180.064	0.915361	586.615	200.987	71.3981	3.13838	8.4	10.7	12.5
2024	TELEORMAN	20.55			342258	346.814	287.21	109.566	98.1716	435.344	94.6654	60.4807	127.097	26.296	50.5467	19.2837	634.025	207.738	530.01	187.578	96.1263	1609.31	6.72008	240.754	14.0245	1032.55	195.759	87.361		2.9	4.6	5.7
2024	TIMIS	19.115	13.28		762776	405.23	231.392	84.8218	77.8735	139.097	14.5521	121.53	34.6104	18.7473	32.1195	6.4239	636.622	162.695	153.649	156.14	57.2907	963.717	2.2287	191.668	6.1617	446.002	104.356	118.514	0.2622	2.8	5	5.6
2024	TULCEA				222505	461.113	374.374	90.7845	117.301	222.916	16.6288	172.58	48.5382	23.8197	23.3703	9.88742	835.487	208.085	239.545	221.119	57.0774	1317.72	5.84257	305.611	13.9323	655.716	185.164	115.952		3.4	4.2	5.9
2024	VALCEA				384967	290.674	379.513	98.45	115.594	448.87	61.304	47.5365	80.0069	34.5484	31.9508	9.87098	670.187	214.044	510.174	127.543	76.3702	857.476	2.59763	164.17	3.89644	480.561	112.217	71.6945	0.779288	3.1	8.1	8.1
2024	VASLUI		12.11		509726	242.876	168.326	188.925	141.056	261.317	16.2833	36.0978	50.2231	21.9726	12.1634	4.11986	411.201	329.981	277.6	86.3209	38.2558	1012.7	2.15802	213.448	5.49315	517.925	164.991	93.3835	1.1771	2.7	7	8.6
2024	VRANCEA	22.61			371065	293.48	211.553	183.526	153.073	113.188	14.8222	51.743	44.7361	8.62383	13.4747	3.50343	505.033	336.599	128.01	96.4791	25.602	1178.5	2.69495	190.533	13.2052	697.452	189.724	61.1753	1.61697	5.2	6.8	10.7
2025	ALBA	22.35	15.69
2025	ARAD	18.76
2025	ARGES	19.9129	14.17
2025	BACAU	21.96	14.225
2025	BIHOR	19.914	7.88
2025	BISTRITA-NASAUD	17.35	18.74
2025	BOTOSANI	26.0333	11.82
2025	BRAILA	13.8333
2025	BRASOV	22.3911	19.9
2025	BUCURESTI	22.0285	15.1715																											4.1	11.8	15.4
2025	BUZAU	16.47	10.01
2025	CALARASI	21.1	13.31
2025	CARAS-SEVERIN	19.13
2025	CLUJ	21.265	16.3525
2025	CONSTANTA	17.6875	10.56
2025	COVASNA	22.72	17.5
2025	DAMBOVITA	19.6425	13.47
2025	DOLJ	22.7075	15.585
2025	GALATI	16.134	10.32
2025	GIURGIU	23.26
2025	GORJ	39.41	21.39
2025	HARGHITA
2025	HUNEDOARA	21.18
2025	IALOMITA		10.4
2025	IASI	22.3345	14.2267
2025	ILFOV
2025	MARAMURES	22.4283	18.305
2025	MEHEDINTI	26.09
2025	MURES	23.5133	13.73
2025	NEAMT	17.624
2025	OLT	26.155	14.83
2025	PRAHOVA	22.4038	14.315
2025	SALAJ		14.52
2025	SATU MARE	19.96
2025	SIBIU	18.768	8.05
2025	SUCEAVA	21.606	9.53
2025	TELEORMAN	21.13	16.39
2025	TIMIS	21.75	11.99
2025	TULCEA	21.7733	11.28
2025	VALCEA	18.91
2025	VASLUI	14.275	11.47
2025	VRANCEA	17.855
